# Supplementary material for: catena-Poly[[[(1,10-phenanthroline-κ2 N,N′)praseodymium(III)]-di-μ-4-hydroxy­benzoato-κ4 O 1:O 1′-μ-nitrato-κ3 O,O′:O] bis­(1,10-phenanthroline)]
Source: Acta Crystallogr Sect E Struct Rep Online. 2012 Aug 4;68(Pt 9):m1148. doi: 10.1107/S1600536812029911 (PMC3435577; doi:10.1107/S1600536812029911)
Supplement: Supplementary file 1 [file e-68-m1148-sup1.cif]

##############################################################################
#                                                                            #
# This CIF contains the data in a paper accepted for publication in          #
# Acta Crystallographica Section E. It conforms to the requirements of       #
# Notes for Authors for Acta Crystallographica Section E, and has been       #
# peer reviewed under the auspices of the IUCr Commission on Journals.       #
#                                                                            #
# Full details of the Crystallographic Information File format               #
# are given in the paper "The Crystallographic Information File (CIF):       #
# a New Standard Archive File for Crystallography" by S. R. Hall, F. H.      #
# Allen and I. D. Brown [Acta Cryst. (1991), A47, 655-685].                  #
#                                                                            #
# The current version of the core CIF dictionary is obtainable from          #
# ftp://ftp.iucr.org/pub/cif_core.dic.                                       #
#                                                                            #
# Software is freely available for graphical display of the structure(s)     #
# in this CIF. For information consult the CIF software page                 #
# http://www.iucr.org/resources/cif/software.                                #
#                                                                            #
# This file may be used for bona fide research purposes within the           #
# scientific community so long as proper attribution is given to the journal # 
# article from which it was obtained.                                        #
#                                                                            #
##############################################################################
data_I
_audit_creation_method     SHELXL-97
_chemical_name_systematic
;
<i>catena</i>-Poly[[[(1,10-phenanthroline-
\k^2^<i>N</i>,<i>N</i>')praseodymium(III)]-di-\m-4-hydroxybenzoato-
\k^4^<i>O</i>^1^:<i>O</i>^1'^-\m-nitrato-\k^3^<i>O</i>,<i>O</i>':<i>O</i>]
bis(1,10-phenanthroline)]
;
_chemical_name_common     ?
_chemical_formula_moiety     'C26 H18 N3 O9 Pr, 2(C12 H8 N2)'
_chemical_formula_sum     'C50 H34 N7 O9 Pr'
_chemical_formula_iupac     '[Pr (C7 H5 O3)2 (N O3) (C12 H8 N2)], 2C12 H8 N2'
_chemical_formula_weight     1017.75
_chemical_melting_point     ?
_symmetry_cell_setting     monoclinic
_symmetry_space_group_name_H-M     'P 21/c'
_symmetry_space_group_name_Hall     '-P 2ybc'
loop_
    _symmetry_equiv_pos_as_xyz
    'x, y, z'
    '-x, y+1/2, -z+1/2'
    '-x, -y, -z'
    'x, -y-1/2, z-1/2'
_cell_length_a     21.5625(2)
_cell_length_b     23.4621(2)
_cell_length_c     8.60300(10)
_cell_angle_alpha     90.00
_cell_angle_beta     98.8990(10)
_cell_angle_gamma     90.00
_cell_volume     4299.88(7)
_cell_formula_units_Z     4
_cell_measurement_reflns_used     9626
_cell_measurement_theta_min     1.8814
_cell_measurement_theta_max     67.3982
_cell_measurement_temperature     291(2)
_exptl_crystal_description     needle
_exptl_crystal_colour     white
_exptl_crystal_size_max     0.40
_exptl_crystal_size_mid     0.33
_exptl_crystal_size_min     0.30
_exptl_crystal_density_diffrn     1.572
_exptl_crystal_density_meas     ?
_exptl_crystal_density_method     'not measured'
_exptl_crystal_F_000     2056
_exptl_absorpt_coefficient_mu     9.271
_exptl_absorpt_correction_type     multi-scan
_exptl_absorpt_process_details
;
(CrysAlis PRO; Oxford Diffraction, 2006)
;
_exptl_absorpt_correction_T_min     0.1189
_exptl_absorpt_correction_T_max     0.1674
_exptl_special_details
;
CrysAlisPro, Oxford Diffraction Ltd.,
Version 1.171.34.36
Empirical absorption correction using spherical harmonics,
 implemented in SCALE3 ABSPACK scaling algorithm.
;
_diffrn_ambient_temperature     291(2)
_diffrn_radiation_type     CuK\a
_diffrn_radiation_wavelength     1.54184
_diffrn_radiation_source     'Enhance Ultra (Cu) X-ray Source'
_diffrn_radiation_monochromator     'mirror'
_diffrn_measurement_device_type     'Oxford Diffraction Gemini S Ultra'
_diffrn_measurement_method     '\w scans'
_diffrn_detector_area_resol_mean     15.9149
_diffrn_reflns_number     13264
_diffrn_reflns_av_R_equivalents     0.0285
_diffrn_reflns_av_sigmaI/netI     0.0378
_diffrn_reflns_theta_min     2.07
_diffrn_reflns_theta_max     65.09
_diffrn_reflns_theta_full     65.09
_diffrn_measured_fraction_theta_max     0.998
_diffrn_measured_fraction_theta_full     0.997
_diffrn_reflns_limit_h_min     -25
_diffrn_reflns_limit_h_max     25
_diffrn_reflns_limit_k_min     -27
_diffrn_reflns_limit_k_max     16
_diffrn_reflns_limit_l_min     -9
_diffrn_reflns_limit_l_max     10
_diffrn_standards_number     ?
_diffrn_standards_interval_count     ?
_diffrn_standards_interval_time     ?
_diffrn_standards_decay_%     ?
_refine_special_details
;
Refinement of <i>F</i>^2^ against ALL reflections. The weighted <i>R</i>-factor
<i>wR</i> and goodness of fit <i>S</i> are based on <i>F</i>^2^, conventional
<i>R</i>-factors <i>R</i> are based on <i>F</i>, with <i>F</i> set to zero for
negative <i>F</i>^2^. The threshold expression of <i>F</i>^2^ >
\s(<i>F</i>^2^) is used only for calculating <i>R</i>-factors(gt) <i>etc</i>.
and is not relevant to the choice of reflections for refinement.
<i>R</i>-factors based on <i>F</i>^2^ are statistically about twice as large
as those based on <i>F</i>, and <i>R</i>- factors based on ALL data will be
even larger.
;
_reflns_number_total     7308
_reflns_number_gt     6794
_reflns_threshold_expression     I>2\s(I)
_refine_ls_structure_factor_coef     Fsqd
_refine_ls_matrix_type     full
_refine_ls_R_factor_all     0.0375
_refine_ls_R_factor_gt     0.0349
_refine_ls_wR_factor_gt     0.0888
_refine_ls_wR_factor_ref     0.0919
_refine_ls_goodness_of_fit_ref     1.062
_refine_ls_restrained_S_all     1.062
_refine_ls_number_reflns     7308
_refine_ls_number_parameters     606
_refine_ls_number_restraints     0
_refine_ls_hydrogen_treatment     constr
_refine_ls_weighting_scheme     calc
_refine_ls_weighting_details
         'calc w=1/[\s^2^(Fo^2^)+(0.0600P)^2^+0.0000P] where P=(Fo^2^+2Fc^2^)/3'
_atom_sites_solution_hydrogens     geom
_atom_sites_solution_primary     direct
_atom_sites_solution_secondary     difmap
_refine_ls_shift/su_max     0.001
_refine_ls_shift/su_mean     0.000
_refine_diff_density_max     0.742
_refine_diff_density_min     -1.313
_refine_ls_extinction_method     none
_refine_ls_extinction_coef     ?
loop_
    _atom_type_symbol
    _atom_type_description
    _atom_type_scat_dispersion_real
    _atom_type_scat_dispersion_imag
    _atom_type_scat_source
    'C' 'C' 0.0181 0.0091
                         'International Tables Vol C Tables 4.2.6.8 and 6.1.1.4'
    'H' 'H' 0.0000 0.0000
                         'International Tables Vol C Tables 4.2.6.8 and 6.1.1.4'
    'N' 'N' 0.0311 0.0180
                         'International Tables Vol C Tables 4.2.6.8 and 6.1.1.4'
    'O' 'O' 0.0492 0.0322
                         'International Tables Vol C Tables 4.2.6.8 and 6.1.1.4'
    'Pr' 'Pr' -2.4164 10.2820
                         'International Tables Vol C Tables 4.2.6.8 and 6.1.1.4'
_computing_data_collection     'CrysAlis CCD (Oxford Diffraction, 2006)'
_computing_cell_refinement     'CrysAlis RED (Oxford Diffraction, 2006)'
_computing_data_reduction     'CrysAlis RED (Oxford Diffraction, 2006)'
_computing_structure_solution     'SHELXS97 (Sheldrick, 2008)'
_computing_structure_refinement     'SHELXL97 (Sheldrick, 2008)'
_computing_molecular_graphics     'ORTEP-3 (Farrugia, 1997)'
_computing_publication_material     'SHELXL97 (Sheldrick, 2008)'
loop_
    _atom_site_type_symbol
    _atom_site_label
    _atom_site_fract_x
    _atom_site_fract_y
    _atom_site_fract_z
    _atom_site_U_iso_or_equiv
    _atom_site_adp_type
    _atom_site_calc_flag
    _atom_site_refinement_flags
    _atom_site_occupancy
    _atom_site_symmetry_multiplicity
    _atom_site_disorder_assembly
    _atom_site_disorder_group
    Pr Pr1 0.911380(7) 0.703539(6) 0.660845(17) 0.02673(8) Uani d . 1 1 . .
    O O1 0.82724(10) 0.69075(10) 0.8105(3) 0.0402(5) Uani d . 1 1 . .
    O O2 0.82646(10) 0.74065(11) 1.0300(3) 0.0446(5) Uani d . 1 1 . .
    O O3 0.54691(13) 0.65243(17) 0.9284(4) 0.0741(10) Uani d . 1 1 . .
    H H3 0.5307 0.6376 0.8457 0.111 Uiso calc R 1 1 . .
    O O4 0.99741(10) 0.76381(10) 0.6186(3) 0.0388(5) Uani d . 1 1 . .
    O O5 0.98379(10) 0.81352(10) 0.3967(3) 0.0393(5) Uani d . 1 1 . .
    O O6 1.27882(11) 0.83426(15) 0.5929(3) 0.0609(8) Uani d . 1 1 . .
    H H6 1.2891 0.8501 0.5159 0.091 Uiso calc R 1 1 . .
    O O7 0.85863(12) 0.63832(10) 0.4358(3) 0.0473(6) Uani d . 1 1 . .
    O O8 0.91180(11) 0.70593(8) 0.3492(3) 0.0344(5) Uani d . 1 1 . .
    O O9 0.87386(16) 0.63694(11) 0.1925(3) 0.0620(8) Uani d . 1 1 . .
    N N1 0.91051(12) 0.58977(11) 0.7443(3) 0.0372(6) Uani d . 1 1 . .
    N N2 0.99832(12) 0.63129(11) 0.5726(3) 0.0360(6) Uani d . 1 1 . .
    N N3 0.29434(16) 0.53994(16) 0.9226(4) 0.0588(8) Uani d . 1 1 . .
    N N4 0.32464(19) 0.64182(15) 0.8063(4) 0.0628(9) Uani d . 1 1 . .
    N N5 0.50294(18) 0.33752(18) 0.4667(5) 0.0684(10) Uani d . 1 1 . .
    N N6 0.52702(16) 0.42317(16) 0.2691(4) 0.0608(9) Uani d . 1 1 . .
    N N7 0.88073(13) 0.65978(11) 0.3208(3) 0.0382(6) Uani d . 1 1 . .
    C C1 0.86749(17) 0.56790(15) 0.8203(4) 0.0452(8) Uani d . 1 1 . .
    H H1 0.8333 0.5905 0.8339 0.054 Uiso calc R 1 1 . .
    C C2 0.8705(2) 0.51245(17) 0.8815(5) 0.0570(10) Uani d . 1 1 . .
    H H2 0.8385 0.4987 0.9324 0.068 Uiso calc R 1 1 . .
    C C3 0.9202(2) 0.47938(16) 0.8658(4) 0.0560(10) Uani d . 1 1 . .
    H H3A 0.9230 0.4426 0.9064 0.067 Uiso calc R 1 1 . .
    C C4 0.96762(18) 0.50076(15) 0.7881(4) 0.0455(8) Uani d . 1 1 . .
    C C5 1.0222(2) 0.46801(16) 0.7694(4) 0.0542(9) Uani d . 1 1 . .
    H H5 1.0271 0.4316 0.8125 0.065 Uiso calc R 1 1 . .
    C C6 1.06627(19) 0.48895(16) 0.6909(5) 0.0532(9) Uani d . 1 1 . .
    H H6A 1.1014 0.4670 0.6810 0.064 Uiso calc R 1 1 . .
    C C7 1.05998(16) 0.54452(15) 0.6224(4) 0.0450(8) Uani d . 1 1 . .
    C C8 1.10422(18) 0.56691(18) 0.5375(5) 0.0554(10) Uani d . 1 1 . .
    H H8 1.1401 0.5461 0.5269 0.066 Uiso calc R 1 1 . .
    C C9 1.09484(17) 0.61956(18) 0.4694(5) 0.0541(9) Uani d . 1 1 . .
    H H9 1.1240 0.6349 0.4119 0.065 Uiso calc R 1 1 . .
    C C10 1.04075(16) 0.64978(15) 0.4880(4) 0.0440(8) Uani d . 1 1 . .
    H H10 1.0340 0.6849 0.4382 0.053 Uiso calc R 1 1 . .
    C C11 1.00721(15) 0.57883(13) 0.6386(4) 0.0360(7) Uani d . 1 1 . .
    C C12 0.96066(15) 0.55657(13) 0.7261(4) 0.0368(7) Uani d . 1 1 . .
    C C13 0.80099(15) 0.70958(12) 0.9199(4) 0.0322(7) Uani d . 1 1 . .
    C C14 0.73337(15) 0.69387(13) 0.9191(4) 0.0334(6) Uani d . 1 1 . .
    C C15 0.69901(15) 0.66640(15) 0.7909(4) 0.0393(7) Uani d . 1 1 . .
    H H15 0.7182 0.6573 0.7044 0.047 Uiso calc R 1 1 . .
    C C16 0.63630(16) 0.65238(16) 0.7902(4) 0.0470(8) Uani d . 1 1 . .
    H H16 0.6135 0.6347 0.7028 0.056 Uiso calc R 1 1 . .
    C C17 0.60788(16) 0.66489(18) 0.9204(5) 0.0517(9) Uani d . 1 1 . .
    C C18 0.64241(19) 0.6915(2) 1.0494(5) 0.0602(11) Uani d . 1 1 . .
    H H18 0.6239 0.6994 1.1377 0.072 Uiso calc R 1 1 . .
    C C19 0.70412(18) 0.70630(15) 1.0472(5) 0.0475(9) Uani d . 1 1 . .
    H H19 0.7265 0.7250 1.1335 0.057 Uiso calc R 1 1 . .
    C C20 1.01715(15) 0.79388(12) 0.5157(4) 0.0317(7) Uani d . 1 1 . .
    C C21 1.08667(14) 0.80619(13) 0.5374(4) 0.0312(6) Uani d . 1 1 . .
    C C22 1.12756(16) 0.77961(17) 0.6560(4) 0.0457(8) Uani d . 1 1 . .
    H H22 1.1119 0.7551 0.7255 0.055 Uiso calc R 1 1 . .
    C C23 1.19154(18) 0.78935(18) 0.6716(5) 0.0543(10) Uani d . 1 1 . .
    H H23 1.2185 0.7713 0.7513 0.065 Uiso calc R 1 1 . .
    C C24 1.21567(15) 0.82586(16) 0.5690(4) 0.0432(8) Uani d . 1 1 . .
    C C25 1.17529(15) 0.85264(15) 0.4508(4) 0.0409(7) Uani d . 1 1 . .
    H H25 1.1908 0.8776 0.3822 0.049 Uiso calc R 1 1 . .
    C C26 1.11146(15) 0.84181(14) 0.4357(4) 0.0371(7) Uani d . 1 1 . .
    H H26 1.0846 0.8591 0.3545 0.045 Uiso calc R 1 1 . .
    C C27 0.2817(2) 0.4893(2) 0.9770(7) 0.0762(14) Uani d . 1 1 . .
    H H27 0.2878 0.4838 1.0853 0.091 Uiso calc R 1 1 . .
    C C28 0.2599(3) 0.4442(3) 0.8801(10) 0.097(2) Uani d . 1 1 . .
    H H28 0.2521 0.4092 0.9237 0.116 Uiso calc R 1 1 . .
    C C29 0.2501(2) 0.4509(3) 0.7224(9) 0.0909(18) Uani d . 1 1 . .
    H H29 0.2343 0.4209 0.6573 0.109 Uiso calc R 1 1 . .
    C C30 0.26354(17) 0.5030(2) 0.6578(6) 0.0656(12) Uani d . 1 1 . .
    C C31 0.2559(2) 0.5159(3) 0.4895(6) 0.0795(17) Uani d . 1 1 . .
    H H31 0.2396 0.4880 0.4178 0.095 Uiso calc R 1 1 . .
    C C32 0.2714(2) 0.5660(3) 0.4363(6) 0.0729(14) Uani d . 1 1 . .
    H H32 0.2657 0.5724 0.3283 0.087 Uiso calc R 1 1 . .
    C C33 0.29633(18) 0.6099(2) 0.5385(5) 0.0578(11) Uani d . 1 1 . .
    C C34 0.3163(2) 0.6624(2) 0.4868(6) 0.0741(14) Uani d . 1 1 . .
    H H34 0.3126 0.6700 0.3796 0.089 Uiso calc R 1 1 . .
    C C35 0.3411(4) 0.7024(2) 0.5929(8) 0.093(2) Uani d . 1 1 . .
    H H35 0.3564 0.7368 0.5604 0.112 Uiso calc R 1 1 . .
    C C36 0.3430(3) 0.6902(2) 0.7513(7) 0.0863(17) Uani d . 1 1 . .
    H H36 0.3583 0.7182 0.8237 0.104 Uiso calc R 1 1 . .
    C C37 0.30263(17) 0.60086(18) 0.7031(4) 0.0505(9) Uani d . 1 1 . .
    C C38 0.28600(16) 0.54654(18) 0.7640(5) 0.0508(9) Uani d . 1 1 . .
    C C39 0.4948(3) 0.2955(2) 0.5625(8) 0.0887(18) Uani d . 1 1 . .
    H H39 0.4729 0.2635 0.5204 0.106 Uiso calc R 1 1 . .
    C C40 0.5173(4) 0.2960(3) 0.7245(9) 0.108(3) Uani d . 1 1 . .
    H H40 0.5115 0.2648 0.7873 0.130 Uiso calc R 1 1 . .
    C C41 0.5475(3) 0.3430(4) 0.7867(7) 0.103(2) Uani d . 1 1 . .
    H H41 0.5621 0.3446 0.8942 0.124 Uiso calc R 1 1 . .
    C C42 0.5571(2) 0.3895(3) 0.6909(6) 0.0754(15) Uani d . 1 1 . .
    C C43 0.5878(2) 0.4410(4) 0.7490(7) 0.095(2) Uani d . 1 1 . .
    H H43 0.6026 0.4443 0.8560 0.113 Uiso calc R 1 1 . .
    C C44 0.5958(2) 0.4845(3) 0.6533(8) 0.092(2) Uani d . 1 1 . .
    H H44 0.6146 0.5179 0.6955 0.110 Uiso calc R 1 1 . .
    C C45 0.57586(18) 0.4804(2) 0.4878(7) 0.0728(14) Uani d . 1 1 . .
    C C46 0.5861(2) 0.5236(2) 0.3827(9) 0.0855(17) Uani d . 1 1 . .
    H H46 0.6047 0.5577 0.4203 0.103 Uiso calc R 1 1 . .
    C C47 0.5686(2) 0.5157(3) 0.2249(10) 0.0897(18) Uani d . 1 1 . .
    H H47 0.5763 0.5434 0.1529 0.108 Uiso calc R 1 1 . .
    C C48 0.5387(2) 0.4646(2) 0.1750(7) 0.0743(13) Uani d . 1 1 . .
    H H48 0.5262 0.4595 0.0676 0.089 Uiso calc R 1 1 . .
    C C49 0.54567(17) 0.42982(19) 0.4263(5) 0.0579(10) Uani d . 1 1 . .
    C C50 0.53442(17) 0.3839(2) 0.5292(5) 0.0589(10) Uani d . 1 1 . .
loop_
    _atom_site_aniso_label
    _atom_site_aniso_U_11
    _atom_site_aniso_U_22
    _atom_site_aniso_U_33
    _atom_site_aniso_U_12
    _atom_site_aniso_U_13
    _atom_site_aniso_U_23
    Pr1 0.02430(11) 0.03072(12) 0.02603(11) 0.00020(5) 0.00666(7) -0.00008(5)
    O1 0.0344(11) 0.0491(12) 0.0408(13) -0.0055(10) 0.0173(10) -0.0017(10)
    O2 0.0381(12) 0.0556(14) 0.0408(13) -0.0136(11) 0.0080(10) -0.0071(11)
    O3 0.0370(14) 0.111(3) 0.078(2) -0.0256(15) 0.0191(14) -0.0280(19)
    O4 0.0333(10) 0.0483(13) 0.0367(12) -0.0096(9) 0.0113(9) 0.0016(10)
    O5 0.0331(11) 0.0512(13) 0.0323(11) -0.0029(10) 0.0008(9) 0.0005(10)
    O6 0.0308(12) 0.102(2) 0.0493(15) -0.0079(13) 0.0055(11) 0.0225(15)
    O7 0.0578(14) 0.0437(13) 0.0404(13) -0.0166(11) 0.0074(11) 0.0008(10)
    O8 0.0381(12) 0.0333(12) 0.0330(12) -0.0010(8) 0.0090(10) 0.0008(8)
    O9 0.100(2) 0.0472(14) 0.0361(13) 0.0003(15) 0.0019(14) -0.0124(11)
    N1 0.0403(14) 0.0380(14) 0.0334(13) 0.0007(11) 0.0057(11) -0.0008(11)
    N2 0.0361(13) 0.0383(14) 0.0349(13) 0.0030(11) 0.0101(11) -0.0013(11)
    N3 0.0498(18) 0.071(2) 0.057(2) 0.0027(16) 0.0108(15) 0.0065(17)
    N4 0.085(3) 0.055(2) 0.0530(19) 0.0041(18) 0.0268(19) -0.0061(16)
    N5 0.059(2) 0.086(3) 0.060(2) -0.004(2) 0.0087(18) -0.003(2)
    N6 0.0463(17) 0.068(2) 0.066(2) 0.0057(16) 0.0029(16) -0.0012(18)
    N7 0.0494(15) 0.0292(13) 0.0352(15) -0.0003(12) 0.0043(12) -0.0014(11)
    C1 0.0495(19) 0.0416(18) 0.0469(19) -0.0023(15) 0.0156(16) 0.0044(15)
    C2 0.071(3) 0.052(2) 0.052(2) -0.0089(19) 0.023(2) 0.0068(17)
    C3 0.083(3) 0.0395(18) 0.046(2) 0.0005(19) 0.012(2) 0.0078(16)
    C4 0.062(2) 0.0403(17) 0.0318(16) 0.0057(16) 0.0014(15) 0.0013(14)
    C5 0.077(3) 0.0399(18) 0.0433(19) 0.0168(19) 0.0006(19) 0.0007(15)
    C6 0.059(2) 0.047(2) 0.051(2) 0.0202(17) 0.0000(18) -0.0073(17)
    C7 0.0457(18) 0.0481(19) 0.0394(17) 0.0121(15) 0.0011(15) -0.0086(15)
    C8 0.0423(18) 0.063(2) 0.061(2) 0.0181(17) 0.0112(17) -0.0090(19)
    C9 0.0437(19) 0.062(2) 0.062(2) 0.0063(17) 0.0236(18) -0.0072(19)
    C10 0.0434(18) 0.0438(18) 0.0481(19) 0.0003(14) 0.0171(15) -0.0040(15)
    C11 0.0368(15) 0.0385(17) 0.0315(15) 0.0068(13) 0.0013(12) -0.0072(13)
    C12 0.0434(16) 0.0364(16) 0.0294(15) 0.0030(13) 0.0026(13) -0.0046(12)
    C13 0.0292(15) 0.0345(15) 0.0343(17) -0.0015(11) 0.0088(13) 0.0078(12)
    C14 0.0297(15) 0.0376(15) 0.0339(16) -0.0031(12) 0.0080(13) -0.0012(12)
    C15 0.0346(15) 0.0486(18) 0.0353(16) -0.0042(14) 0.0071(13) -0.0068(14)
    C16 0.0372(17) 0.057(2) 0.0459(19) -0.0091(15) 0.0035(15) -0.0128(16)
    C17 0.0328(16) 0.066(2) 0.057(2) -0.0124(16) 0.0119(16) -0.0113(18)
    C18 0.043(2) 0.087(3) 0.056(2) -0.013(2) 0.0251(19) -0.024(2)
    C19 0.0377(19) 0.065(2) 0.041(2) -0.0108(15) 0.0098(16) -0.0185(15)
    C20 0.0310(16) 0.0336(16) 0.0319(16) -0.0030(11) 0.0090(13) -0.0083(12)
    C21 0.0299(15) 0.0368(15) 0.0277(15) -0.0026(12) 0.0064(12) -0.0029(12)
    C22 0.0383(17) 0.058(2) 0.0409(18) -0.0041(16) 0.0072(15) 0.0152(17)
    C23 0.0362(19) 0.079(3) 0.047(2) -0.0011(17) 0.0010(16) 0.0241(18)
    C24 0.0317(15) 0.059(2) 0.0392(17) -0.0079(15) 0.0059(13) 0.0031(15)
    C25 0.0370(16) 0.0492(19) 0.0370(17) -0.0066(14) 0.0071(14) 0.0091(14)
    C26 0.0331(15) 0.0425(17) 0.0355(16) -0.0029(13) 0.0047(13) 0.0047(13)
    C27 0.061(3) 0.077(3) 0.092(4) -0.006(2) 0.016(3) 0.024(3)
    C28 0.065(3) 0.074(4) 0.154(6) -0.010(3) 0.026(4) 0.021(4)
    C29 0.055(3) 0.084(4) 0.134(5) -0.019(3) 0.014(3) -0.034(4)
    C30 0.0308(17) 0.077(3) 0.089(3) -0.0004(19) 0.0083(19) -0.024(2)
    C31 0.040(2) 0.117(5) 0.078(3) 0.006(2) -0.002(2) -0.049(3)
    C32 0.045(2) 0.118(4) 0.055(3) 0.015(3) 0.0059(19) -0.018(3)
    C33 0.0412(19) 0.088(3) 0.046(2) 0.021(2) 0.0110(16) -0.002(2)
    C34 0.072(3) 0.099(4) 0.056(3) 0.028(3) 0.026(2) 0.023(3)
    C35 0.133(6) 0.070(4) 0.086(4) 0.017(3) 0.047(4) 0.018(3)
    C36 0.130(5) 0.056(3) 0.082(4) 0.001(3) 0.047(4) -0.002(3)
    C37 0.0444(18) 0.067(2) 0.0424(19) 0.0175(17) 0.0140(15) 0.0004(17)
    C38 0.0319(16) 0.066(2) 0.056(2) 0.0061(16) 0.0088(15) -0.0082(18)
    C39 0.088(4) 0.094(4) 0.089(4) -0.003(3) 0.029(4) 0.014(3)
    C40 0.112(6) 0.137(7) 0.083(5) 0.021(4) 0.039(4) 0.035(4)
    C41 0.084(4) 0.169(7) 0.060(3) 0.034(4) 0.019(3) -0.001(4)
    C42 0.047(2) 0.124(5) 0.056(3) 0.020(3) 0.011(2) -0.017(3)
    C43 0.053(3) 0.157(6) 0.073(4) 0.010(3) 0.006(2) -0.056(4)
    C44 0.050(3) 0.122(5) 0.105(4) 0.000(3) 0.011(3) -0.061(4)
    C45 0.0330(19) 0.081(3) 0.103(4) 0.012(2) 0.008(2) -0.037(3)
    C46 0.048(3) 0.061(3) 0.150(6) 0.005(2) 0.024(3) -0.013(4)
    C47 0.050(3) 0.082(4) 0.140(6) 0.013(2) 0.023(3) 0.022(4)
    C48 0.054(2) 0.077(3) 0.092(4) 0.007(2) 0.009(2) 0.015(3)
    C49 0.0313(16) 0.071(3) 0.070(3) 0.0110(17) 0.0049(17) -0.016(2)
    C50 0.0372(18) 0.087(3) 0.053(2) 0.0113(19) 0.0060(16) -0.011(2)
_geom_special_details
;
All e.s.d.'s (except the e.s.d. in the dihedral angle between two l.s. planes)
are estimated using the full covariance matrix. The cell e.s.d.'s are taken
into account individually in the estimation of e.s.d.'s in distances, angles
and torsion angles; correlations between e.s.d.'s in cell parameters are only
used when they are defined by crystal symmetry. An approximate (isotropic)
treatment of cell e.s.d.'s is used for estimating e.s.d.'s involving l.s.
planes.
;
loop_
    _geom_bond_atom_site_label_1
    _geom_bond_atom_site_label_2
    _geom_bond_site_symmetry_2
    _geom_bond_distance
    _geom_bond_publ_flag
    Pr1 O2 4_575 2.387(2) ?
    Pr1 O5 4_576 2.395(2) ?
    Pr1 O1 . 2.400(2) ?
    Pr1 O4 . 2.404(2) ?
    Pr1 O7 . 2.589(2) ?
    Pr1 O8 4_576 2.671(2) ?
    Pr1 O8 . 2.683(2) ?
    Pr1 N2 . 2.721(3) ?
    Pr1 N1 . 2.765(3) ?
    O1 C13 . 1.251(4) ?
    O2 C13 . 1.253(4) ?
    O2 Pr1 4_576 2.387(2) ?
    O3 C17 . 1.359(4) ?
    O3 H3 . 0.8200 ?
    O4 C20 . 1.257(4) ?
    O5 C20 . 1.245(4) ?
    O5 Pr1 4_575 2.395(2) ?
    O6 C24 . 1.360(4) ?
    O6 H6 . 0.8200 ?
    O7 N7 . 1.267(4) ?
    O8 N7 . 1.277(3) ?
    O8 Pr1 4_575 2.671(2) ?
    O9 N7 . 1.215(4) ?
    N1 C1 . 1.318(4) ?
    N1 C12 . 1.361(4) ?
    N2 C10 . 1.327(4) ?
    N2 C11 . 1.357(4) ?
    N3 C27 . 1.320(6) ?
    N3 C38 . 1.357(5) ?
    N4 C36 . 1.314(6) ?
    N4 C37 . 1.344(5) ?
    N5 C39 . 1.314(7) ?
    N5 C50 . 1.350(6) ?
    N6 C48 . 1.314(6) ?
    N6 C49 . 1.359(6) ?
    C1 C2 . 1.401(5) ?
    C1 H1 . 0.9300 ?
    C2 C3 . 1.347(6) ?
    C2 H2 . 0.9300 ?
    C3 C4 . 1.399(6) ?
    C3 H3A . 0.9300 ?
    C4 C12 . 1.413(5) ?
    C4 C5 . 1.436(5) ?
    C5 C6 . 1.341(6) ?
    C5 H5 . 0.9300 ?
    C6 C7 . 1.429(5) ?
    C6 H6A . 0.9300 ?
    C7 C8 . 1.391(6) ?
    C7 C11 . 1.418(4) ?
    C8 C9 . 1.368(6) ?
    C8 H8 . 0.9300 ?
    C9 C10 . 1.395(5) ?
    C9 H9 . 0.9300 ?
    C10 H10 . 0.9300 ?
    C11 C12 . 1.442(5) ?
    C13 C14 . 1.503(4) ?
    C14 C19 . 1.383(5) ?
    C14 C15 . 1.388(5) ?
    C15 C16 . 1.391(5) ?
    C15 H15 . 0.9300 ?
    C16 C17 . 1.389(5) ?
    C16 H16 . 0.9300 ?
    C17 C18 . 1.385(6) ?
    C18 C19 . 1.378(5) ?
    C18 H18 . 0.9300 ?
    C19 H19 . 0.9300 ?
    C20 C21 . 1.509(4) ?
    C21 C26 . 1.376(5) ?
    C21 C22 . 1.389(5) ?
    C22 C23 . 1.384(5) ?
    C22 H22 . 0.9300 ?
    C23 C24 . 1.388(5) ?
    C23 H23 . 0.9300 ?
    C24 C25 . 1.383(5) ?
    C25 C26 . 1.386(4) ?
    C25 H25 . 0.9300 ?
    C26 H26 . 0.9300 ?
    C27 C28 . 1.385(9) ?
    C27 H27 . 0.9300 ?
    C28 C29 . 1.349(9) ?
    C28 H28 . 0.9300 ?
    C29 C30 . 1.392(8) ?
    C29 H29 . 0.9300 ?
    C30 C38 . 1.407(6) ?
    C30 C31 . 1.463(7) ?
    C31 C32 . 1.325(8) ?
    C31 H31 . 0.9300 ?
    C32 C33 . 1.407(7) ?
    C32 H32 . 0.9300 ?
    C33 C34 . 1.399(7) ?
    C33 C37 . 1.418(5) ?
    C34 C35 . 1.360(9) ?
    C34 H34 . 0.9300 ?
    C35 C36 . 1.387(8) ?
    C35 H35 . 0.9300 ?
    C36 H36 . 0.9300 ?
    C37 C38 . 1.444(6) ?
    C39 C40 . 1.403(10) ?
    C39 H39 . 0.9300 ?
    C40 C41 . 1.350(10) ?
    C40 H40 . 0.9300 ?
    C41 C42 . 1.402(10) ?
    C41 H41 . 0.9300 ?
    C42 C50 . 1.407(6) ?
    C42 C43 . 1.429(9) ?
    C43 C44 . 1.340(10) ?
    C43 H43 . 0.9300 ?
    C44 C45 . 1.425(8) ?
    C44 H44 . 0.9300 ?
    C45 C46 . 1.399(8) ?
    C45 C49 . 1.416(6) ?
    C46 C47 . 1.364(9) ?
    C46 H46 . 0.9300 ?
    C47 C48 . 1.397(8) ?
    C47 H47 . 0.9300 ?
    C48 H48 . 0.9300 ?
    C49 C50 . 1.438(7) ?
loop_
    _geom_angle_atom_site_label_1
    _geom_angle_atom_site_label_2
    _geom_angle_atom_site_label_3
    _geom_angle_site_symmetry_1
    _geom_angle_site_symmetry_3
    _geom_angle
    _geom_angle_publ_flag
    O2 Pr1 O5 4_575 4_576 147.50(8) ?
    O2 Pr1 O1 4_575 . 74.53(8) ?
    O5 Pr1 O1 4_576 . 88.43(8) ?
    O2 Pr1 O4 4_575 . 99.18(8) ?
    O5 Pr1 O4 4_576 . 79.01(8) ?
    O1 Pr1 O4 . . 145.03(8) ?
    O2 Pr1 O7 4_575 . 75.83(9) ?
    O5 Pr1 O7 4_576 . 133.49(8) ?
    O1 Pr1 O7 . . 92.65(8) ?
    O4 Pr1 O7 . . 119.63(7) ?
    O2 Pr1 O8 4_575 4_576 77.31(8) ?
    O5 Pr1 O8 4_576 4_576 71.23(8) ?
    O1 Pr1 O8 . 4_576 72.90(7) ?
    O4 Pr1 O8 . 4_576 72.17(7) ?
    O7 Pr1 O8 . 4_576 152.09(8) ?
    O2 Pr1 O8 4_575 . 68.78(7) ?
    O5 Pr1 O8 4_576 . 138.38(7) ?
    O1 Pr1 O8 . . 131.16(8) ?
    O4 Pr1 O8 . . 73.42(7) ?
    O7 Pr1 O8 . . 48.24(7) ?
    O8 Pr1 O8 4_576 . 126.12(4) ?
    O2 Pr1 N2 4_575 . 136.17(8) ?
    O5 Pr1 N2 4_576 . 75.24(8) ?
    O1 Pr1 N2 . . 133.02(8) ?
    O4 Pr1 N2 . . 75.13(8) ?
    O7 Pr1 N2 . . 70.43(8) ?
    O8 Pr1 N2 4_576 . 136.62(8) ?
    O8 Pr1 N2 . . 67.99(7) ?
    O2 Pr1 N1 4_575 . 128.07(8) ?
    O5 Pr1 N1 4_576 . 69.41(8) ?
    O1 Pr1 N1 . . 72.78(8) ?
    O4 Pr1 N1 . . 130.05(8) ?
    O7 Pr1 N1 . . 66.66(8) ?
    O8 Pr1 N1 4_576 . 127.56(7) ?
    O8 Pr1 N1 . . 106.31(7) ?
    N2 Pr1 N1 . . 60.24(8) ?
    C13 O1 Pr1 . . 145.7(2) ?
    C13 O2 Pr1 . 4_576 152.9(2) ?
    C17 O3 H3 . . 109.5 ?
    C20 O4 Pr1 . . 142.2(2) ?
    C20 O5 Pr1 . 4_575 148.5(2) ?
    C24 O6 H6 . . 109.5 ?
    N7 O7 Pr1 . . 100.04(17) ?
    N7 O8 Pr1 . 4_575 127.27(19) ?
    N7 O8 Pr1 . . 95.22(16) ?
    Pr1 O8 Pr1 4_575 . 128.52(8) ?
    C1 N1 C12 . . 117.8(3) ?
    C1 N1 Pr1 . . 122.5(2) ?
    C12 N1 Pr1 . . 119.0(2) ?
    C10 N2 C11 . . 117.5(3) ?
    C10 N2 Pr1 . . 120.8(2) ?
    C11 N2 Pr1 . . 120.47(19) ?
    C27 N3 C38 . . 117.2(4) ?
    C36 N4 C37 . . 118.4(4) ?
    C39 N5 C50 . . 117.6(5) ?
    C48 N6 C49 . . 118.2(4) ?
    O9 N7 O7 . . 121.7(3) ?
    O9 N7 O8 . . 122.3(3) ?
    O7 N7 O8 . . 115.9(3) ?
    N1 C1 C2 . . 123.5(3) ?
    N1 C1 H1 . . 118.2 ?
    C2 C1 H1 . . 118.2 ?
    C3 C2 C1 . . 119.2(4) ?
    C3 C2 H2 . . 120.4 ?
    C1 C2 H2 . . 120.4 ?
    C2 C3 C4 . . 119.6(3) ?
    C2 C3 H3A . . 120.2 ?
    C4 C3 H3A . . 120.2 ?
    C3 C4 C12 . . 118.0(3) ?
    C3 C4 C5 . . 122.3(3) ?
    C12 C4 C5 . . 119.7(3) ?
    C6 C5 C4 . . 121.1(3) ?
    C6 C5 H5 . . 119.4 ?
    C4 C5 H5 . . 119.4 ?
    C5 C6 C7 . . 120.9(3) ?
    C5 C6 H6A . . 119.6 ?
    C7 C6 H6A . . 119.6 ?
    C8 C7 C11 . . 117.6(3) ?
    C8 C7 C6 . . 122.2(3) ?
    C11 C7 C6 . . 120.2(3) ?
    C9 C8 C7 . . 119.8(3) ?
    C9 C8 H8 . . 120.1 ?
    C7 C8 H8 . . 120.1 ?
    C8 C9 C10 . . 118.7(4) ?
    C8 C9 H9 . . 120.6 ?
    C10 C9 H9 . . 120.6 ?
    N2 C10 C9 . . 123.8(3) ?
    N2 C10 H10 . . 118.1 ?
    C9 C10 H10 . . 118.1 ?
    N2 C11 C7 . . 122.5(3) ?
    N2 C11 C12 . . 118.8(3) ?
    C7 C11 C12 . . 118.7(3) ?
    N1 C12 C4 . . 121.8(3) ?
    N1 C12 C11 . . 118.8(3) ?
    C4 C12 C11 . . 119.4(3) ?
    O1 C13 O2 . . 125.3(3) ?
    O1 C13 C14 . . 117.5(3) ?
    O2 C13 C14 . . 117.2(3) ?
    C19 C14 C15 . . 118.5(3) ?
    C19 C14 C13 . . 120.4(3) ?
    C15 C14 C13 . . 121.0(3) ?
    C14 C15 C16 . . 120.8(3) ?
    C14 C15 H15 . . 119.6 ?
    C16 C15 H15 . . 119.6 ?
    C17 C16 C15 . . 119.8(3) ?
    C17 C16 H16 . . 120.1 ?
    C15 C16 H16 . . 120.1 ?
    O3 C17 C18 . . 117.4(3) ?
    O3 C17 C16 . . 123.1(3) ?
    C18 C17 C16 . . 119.4(3) ?
    C19 C18 C17 . . 120.2(3) ?
    C19 C18 H18 . . 119.9 ?
    C17 C18 H18 . . 119.9 ?
    C18 C19 C14 . . 121.2(3) ?
    C18 C19 H19 . . 119.4 ?
    C14 C19 H19 . . 119.4 ?
    O5 C20 O4 . . 124.8(3) ?
    O5 C20 C21 . . 117.9(3) ?
    O4 C20 C21 . . 117.3(3) ?
    C26 C21 C22 . . 118.3(3) ?
    C26 C21 C20 . . 120.9(3) ?
    C22 C21 C20 . . 120.7(3) ?
    C23 C22 C21 . . 120.4(3) ?
    C23 C22 H22 . . 119.8 ?
    C21 C22 H22 . . 119.8 ?
    C22 C23 C24 . . 120.4(3) ?
    C22 C23 H23 . . 119.8 ?
    C24 C23 H23 . . 119.8 ?
    O6 C24 C25 . . 123.2(3) ?
    O6 C24 C23 . . 117.3(3) ?
    C25 C24 C23 . . 119.5(3) ?
    C24 C25 C26 . . 119.3(3) ?
    C24 C25 H25 . . 120.4 ?
    C26 C25 H25 . . 120.4 ?
    C21 C26 C25 . . 122.0(3) ?
    C21 C26 H26 . . 119.0 ?
    C25 C26 H26 . . 119.0 ?
    N3 C27 C28 . . 123.0(5) ?
    N3 C27 H27 . . 118.5 ?
    C28 C27 H27 . . 118.5 ?
    C29 C28 C27 . . 120.1(6) ?
    C29 C28 H28 . . 119.9 ?
    C27 C28 H28 . . 119.9 ?
    C28 C29 C30 . . 119.6(5) ?
    C28 C29 H29 . . 120.2 ?
    C30 C29 H29 . . 120.2 ?
    C29 C30 C38 . . 116.8(5) ?
    C29 C30 C31 . . 125.3(5) ?
    C38 C30 C31 . . 117.9(5) ?
    C32 C31 C30 . . 122.0(4) ?
    C32 C31 H31 . . 119.0 ?
    C30 C31 H31 . . 119.0 ?
    C31 C32 C33 . . 121.8(5) ?
    C31 C32 H32 . . 119.1 ?
    C33 C32 H32 . . 119.1 ?
    C34 C33 C32 . . 123.5(4) ?
    C34 C33 C37 . . 117.6(4) ?
    C32 C33 C37 . . 118.9(5) ?
    C35 C34 C33 . . 120.1(4) ?
    C35 C34 H34 . . 119.9 ?
    C33 C34 H34 . . 119.9 ?
    C34 C35 C36 . . 117.8(5) ?
    C34 C35 H35 . . 121.1 ?
    C36 C35 H35 . . 121.1 ?
    N4 C36 C35 . . 124.5(6) ?
    N4 C36 H36 . . 117.7 ?
    C35 C36 H36 . . 117.7 ?
    N4 C37 C33 . . 121.4(4) ?
    N4 C37 C38 . . 118.3(3) ?
    C33 C37 C38 . . 120.3(4) ?
    N3 C38 C30 . . 123.3(4) ?
    N3 C38 C37 . . 117.6(4) ?
    C30 C38 C37 . . 119.1(4) ?
    N5 C39 C40 . . 123.9(6) ?
    N5 C39 H39 . . 118.0 ?
    C40 C39 H39 . . 118.0 ?
    C41 C40 C39 . . 118.2(6) ?
    C41 C40 H40 . . 120.9 ?
    C39 C40 H40 . . 120.9 ?
    C40 C41 C42 . . 120.6(6) ?
    C40 C41 H41 . . 119.7 ?
    C42 C41 H41 . . 119.7 ?
    C41 C42 C50 . . 116.6(6) ?
    C41 C42 C43 . . 123.7(6) ?
    C50 C42 C43 . . 119.7(6) ?
    C44 C43 C42 . . 121.7(5) ?
    C44 C43 H43 . . 119.1 ?
    C42 C43 H43 . . 119.1 ?
    C43 C44 C45 . . 121.0(6) ?
    C43 C44 H44 . . 119.5 ?
    C45 C44 H44 . . 119.5 ?
    C46 C45 C49 . . 118.4(5) ?
    C46 C45 C44 . . 122.9(6) ?
    C49 C45 C44 . . 118.7(6) ?
    C47 C46 C45 . . 119.9(5) ?
    C47 C46 H46 . . 120.1 ?
    C45 C46 H46 . . 120.1 ?
    C46 C47 C48 . . 117.7(6) ?
    C46 C47 H47 . . 121.1 ?
    C48 C47 H47 . . 121.1 ?
    N6 C48 C47 . . 124.7(6) ?
    N6 C48 H48 . . 117.6 ?
    C47 C48 H48 . . 117.6 ?
    N6 C49 C45 . . 121.1(5) ?
    N6 C49 C50 . . 118.3(4) ?
    C45 C49 C50 . . 120.6(4) ?
    N5 C50 C42 . . 123.0(5) ?
    N5 C50 C49 . . 118.7(4) ?
    C42 C50 C49 . . 118.2(4) ?
loop_
    _geom_torsion_atom_site_label_1
    _geom_torsion_atom_site_label_2
    _geom_torsion_atom_site_label_3
    _geom_torsion_atom_site_label_4
    _geom_torsion_site_symmetry_1
    _geom_torsion_site_symmetry_2
    _geom_torsion_site_symmetry_3
    _geom_torsion_site_symmetry_4
    _geom_torsion
    _geom_torsion_publ_flag
    O2 Pr1 O1 C13 4_575 . . . -87.7(4) ?
    O5 Pr1 O1 C13 4_576 . . . 64.3(4) ?
    O4 Pr1 O1 C13 . . . . -3.9(5) ?
    O7 Pr1 O1 C13 . . . . -162.2(4) ?
    O8 Pr1 O1 C13 4_576 . . . -6.5(4) ?
    O8 Pr1 O1 C13 . . . . -129.9(4) ?
    N2 Pr1 O1 C13 . . . . 132.3(4) ?
    N1 Pr1 O1 C13 . . . . 133.2(4) ?
    O2 Pr1 O4 C20 4_575 . . . -42.3(3) ?
    O5 Pr1 O4 C20 4_576 . . . 170.6(3) ?
    O1 Pr1 O4 C20 . . . . -118.4(3) ?
    O7 Pr1 O4 C20 . . . . 36.5(4) ?
    O8 Pr1 O4 C20 4_576 . . . -115.7(3) ?
    O8 Pr1 O4 C20 . . . . 22.2(3) ?
    N2 Pr1 O4 C20 . . . . 93.2(3) ?
    N1 Pr1 O4 C20 . . . . 119.8(3) ?
    O2 Pr1 O7 N7 4_575 . . . 78.52(19) ?
    O5 Pr1 O7 N7 4_576 . . . -117.83(18) ?
    O1 Pr1 O7 N7 . . . . 151.84(19) ?
    O4 Pr1 O7 N7 . . . . -14.1(2) ?
    O8 Pr1 O7 N7 4_576 . . . 94.6(2) ?
    O8 Pr1 O7 N7 . . . . 4.48(16) ?
    N2 Pr1 O7 N7 . . . . -73.06(19) ?
    N1 Pr1 O7 N7 . . . . -138.2(2) ?
    O2 Pr1 O8 N7 4_575 . . . -94.08(18) ?
    O5 Pr1 O8 N7 4_576 . . . 108.21(19) ?
    O1 Pr1 O8 N7 . . . . -50.1(2) ?
    O4 Pr1 O8 N7 . . . . 158.81(18) ?
    O7 Pr1 O8 N7 . . . . -4.39(16) ?
    O8 Pr1 O8 N7 4_576 . . . -148.99(13) ?
    N2 Pr1 O8 N7 . . . . 78.51(17) ?
    N1 Pr1 O8 N7 . . . . 31.05(18) ?
    O2 Pr1 O8 Pr1 4_575 . . 4_575 54.12(11) ?
    O5 Pr1 O8 Pr1 4_576 . . 4_575 -103.59(13) ?
    O1 Pr1 O8 Pr1 . . . 4_575 98.11(13) ?
    O4 Pr1 O8 Pr1 . . . 4_575 -52.99(11) ?
    O7 Pr1 O8 Pr1 . . . 4_575 143.81(16) ?
    O8 Pr1 O8 Pr1 4_576 . . 4_575 -0.8(2) ?
    N2 Pr1 O8 Pr1 . . . 4_575 -133.28(13) ?
    N1 Pr1 O8 Pr1 . . . 4_575 179.25(10) ?
    O2 Pr1 N1 C1 4_575 . . . -49.4(3) ?
    O5 Pr1 N1 C1 4_576 . . . 98.8(3) ?
    O1 Pr1 N1 C1 . . . . 3.9(3) ?
    O4 Pr1 N1 C1 . . . . 153.2(2) ?
    O7 Pr1 N1 C1 . . . . -96.9(3) ?
    O8 Pr1 N1 C1 4_576 . . . 55.1(3) ?
    O8 Pr1 N1 C1 . . . . -125.0(3) ?
    N2 Pr1 N1 C1 . . . . -176.9(3) ?
    O2 Pr1 N1 C12 4_575 . . . 139.7(2) ?
    O5 Pr1 N1 C12 4_576 . . . -72.0(2) ?
    O1 Pr1 N1 C12 . . . . -166.9(2) ?
    O4 Pr1 N1 C12 . . . . -17.6(3) ?
    O7 Pr1 N1 C12 . . . . 92.3(2) ?
    O8 Pr1 N1 C12 4_576 . . . -115.8(2) ?
    O8 Pr1 N1 C12 . . . . 64.2(2) ?
    N2 Pr1 N1 C12 . . . . 12.3(2) ?
    O2 Pr1 N2 C10 4_575 . . . 63.6(3) ?
    O5 Pr1 N2 C10 4_576 . . . -106.5(3) ?
    O1 Pr1 N2 C10 . . . . -179.9(2) ?
    O4 Pr1 N2 C10 . . . . -24.2(3) ?
    O7 Pr1 N2 C10 . . . . 105.4(3) ?
    O8 Pr1 N2 C10 4_576 . . . -66.2(3) ?
    O8 Pr1 N2 C10 . . . . 53.6(3) ?
    N1 Pr1 N2 C10 . . . . 179.1(3) ?
    O2 Pr1 N2 C11 4_575 . . . -129.3(2) ?
    O5 Pr1 N2 C11 4_576 . . . 60.6(2) ?
    O1 Pr1 N2 C11 . . . . -12.8(3) ?
    O4 Pr1 N2 C11 . . . . 142.9(2) ?
    O7 Pr1 N2 C11 . . . . -87.5(2) ?
    O8 Pr1 N2 C11 4_576 . . . 100.9(2) ?
    O8 Pr1 N2 C11 . . . . -139.3(2) ?
    N1 Pr1 N2 C11 . . . . -13.8(2) ?
    Pr1 O7 N7 O9 . . . . 170.5(3) ?
    Pr1 O7 N7 O8 . . . . -7.8(3) ?
    Pr1 O8 N7 O9 4_575 . . . 40.3(4) ?
    Pr1 O8 N7 O9 . . . . -170.9(3) ?
    Pr1 O8 N7 O7 4_575 . . . -141.3(2) ?
    Pr1 O8 N7 O7 . . . . 7.5(3) ?
    C12 N1 C1 C2 . . . . -0.6(5) ?
    Pr1 N1 C1 C2 . . . . -171.5(3) ?
    N1 C1 C2 C3 . . . . 1.3(6) ?
    C1 C2 C3 C4 . . . . -0.4(6) ?
    C2 C3 C4 C12 . . . . -1.1(6) ?
    C2 C3 C4 C5 . . . . 179.1(4) ?
    C3 C4 C5 C6 . . . . 178.3(4) ?
    C12 C4 C5 C6 . . . . -1.5(6) ?
    C4 C5 C6 C7 . . . . -0.4(6) ?
    C5 C6 C7 C8 . . . . -178.6(4) ?
    C5 C6 C7 C11 . . . . 1.0(6) ?
    C11 C7 C8 C9 . . . . -1.9(6) ?
    C6 C7 C8 C9 . . . . 177.7(4) ?
    C7 C8 C9 C10 . . . . 0.3(6) ?
    C11 N2 C10 C9 . . . . -3.0(5) ?
    Pr1 N2 C10 C9 . . . . 164.5(3) ?
    C8 C9 C10 N2 . . . . 2.3(6) ?
    C10 N2 C11 C7 . . . . 1.2(5) ?
    Pr1 N2 C11 C7 . . . . -166.4(2) ?
    C10 N2 C11 C12 . . . . -177.6(3) ?
    Pr1 N2 C11 C12 . . . . 14.9(4) ?
    C8 C7 C11 N2 . . . . 1.2(5) ?
    C6 C7 C11 N2 . . . . -178.4(3) ?
    C8 C7 C11 C12 . . . . 179.9(3) ?
    C6 C7 C11 C12 . . . . 0.4(5) ?
    C1 N1 C12 C4 . . . . -1.1(5) ?
    Pr1 N1 C12 C4 . . . . 170.2(2) ?
    C1 N1 C12 C11 . . . . 177.9(3) ?
    Pr1 N1 C12 C11 . . . . -10.9(4) ?
    C3 C4 C12 N1 . . . . 1.9(5) ?
    C5 C4 C12 N1 . . . . -178.3(3) ?
    C3 C4 C12 C11 . . . . -177.0(3) ?
    C5 C4 C12 C11 . . . . 2.8(5) ?
    N2 C11 C12 N1 . . . . -2.4(4) ?
    C7 C11 C12 N1 . . . . 178.8(3) ?
    N2 C11 C12 C4 . . . . 176.5(3) ?
    C7 C11 C12 C4 . . . . -2.2(5) ?
    Pr1 O1 C13 O2 . . . . -22.6(6) ?
    Pr1 O1 C13 C14 . . . . 157.1(3) ?
    Pr1 O2 C13 O1 4_576 . . . 6.1(7) ?
    Pr1 O2 C13 C14 4_576 . . . -173.6(4) ?
    O1 C13 C14 C19 . . . . 170.8(3) ?
    O2 C13 C14 C19 . . . . -9.4(5) ?
    O1 C13 C14 C15 . . . . -8.8(5) ?
    O2 C13 C14 C15 . . . . 171.0(3) ?
    C19 C14 C15 C16 . . . . 0.9(5) ?
    C13 C14 C15 C16 . . . . -179.5(3) ?
    C14 C15 C16 C17 . . . . -1.3(6) ?
    C15 C16 C17 O3 . . . . -179.9(4) ?
    C15 C16 C17 C18 . . . . 0.3(7) ?
    O3 C17 C18 C19 . . . . -178.7(4) ?
    C16 C17 C18 C19 . . . . 1.1(7) ?
    C17 C18 C19 C14 . . . . -1.6(7) ?
    C15 C14 C19 C18 . . . . 0.5(6) ?
    C13 C14 C19 C18 . . . . -179.1(4) ?
    Pr1 O5 C20 O4 4_575 . . . -57.3(5) ?
    Pr1 O5 C20 C21 4_575 . . . 121.8(3) ?
    Pr1 O4 C20 O5 . . . . 20.8(5) ?
    Pr1 O4 C20 C21 . . . . -158.3(2) ?
    O5 C20 C21 C26 . . . . 5.2(4) ?
    O4 C20 C21 C26 . . . . -175.7(3) ?
    O5 C20 C21 C22 . . . . -171.6(3) ?
    O4 C20 C21 C22 . . . . 7.5(4) ?
    C26 C21 C22 C23 . . . . 0.6(6) ?
    C20 C21 C22 C23 . . . . 177.4(4) ?
    C21 C22 C23 C24 . . . . 0.1(7) ?
    C22 C23 C24 O6 . . . . 178.8(4) ?
    C22 C23 C24 C25 . . . . 0.1(6) ?
    O6 C24 C25 C26 . . . . -179.6(4) ?
    C23 C24 C25 C26 . . . . -1.0(6) ?
    C22 C21 C26 C25 . . . . -1.5(5) ?
    C20 C21 C26 C25 . . . . -178.3(3) ?
    C24 C25 C26 C21 . . . . 1.7(5) ?
    C38 N3 C27 C28 . . . . -1.0(7) ?
    N3 C27 C28 C29 . . . . -0.6(9) ?
    C27 C28 C29 C30 . . . . 1.7(9) ?
    C28 C29 C30 C38 . . . . -1.2(7) ?
    C28 C29 C30 C31 . . . . 179.2(5) ?
    C29 C30 C31 C32 . . . . -178.0(5) ?
    C38 C30 C31 C32 . . . . 2.3(6) ?
    C30 C31 C32 C33 . . . . 0.1(7) ?
    C31 C32 C33 C34 . . . . 176.6(4) ?
    C31 C32 C33 C37 . . . . -2.5(6) ?
    C32 C33 C34 C35 . . . . -178.6(5) ?
    C37 C33 C34 C35 . . . . 0.5(7) ?
    C33 C34 C35 C36 . . . . -2.9(9) ?
    C37 N4 C36 C35 . . . . 0.3(9) ?
    C34 C35 C36 N4 . . . . 2.7(11) ?
    C36 N4 C37 C33 . . . . -2.9(6) ?
    C36 N4 C37 C38 . . . . 176.4(4) ?
    C34 C33 C37 N4 . . . . 2.6(6) ?
    C32 C33 C37 N4 . . . . -178.3(4) ?
    C34 C33 C37 C38 . . . . -176.7(3) ?
    C32 C33 C37 C38 . . . . 2.4(5) ?
    C27 N3 C38 C30 . . . . 1.5(6) ?
    C27 N3 C38 C37 . . . . -177.0(4) ?
    C29 C30 C38 N3 . . . . -0.5(6) ?
    C31 C30 C38 N3 . . . . 179.2(3) ?
    C29 C30 C38 C37 . . . . 178.0(4) ?
    C31 C30 C38 C37 . . . . -2.3(5) ?
    N4 C37 C38 N3 . . . . -0.7(5) ?
    C33 C37 C38 N3 . . . . 178.6(3) ?
    N4 C37 C38 C30 . . . . -179.3(3) ?
    C33 C37 C38 C30 . . . . 0.0(5) ?
    C50 N5 C39 C40 . . . . -0.5(9) ?
    N5 C39 C40 C41 . . . . 1.9(11) ?
    C39 C40 C41 C42 . . . . -1.2(10) ?
    C40 C41 C42 C50 . . . . -0.7(8) ?
    C40 C41 C42 C43 . . . . 179.0(6) ?
    C41 C42 C43 C44 . . . . -179.7(5) ?
    C50 C42 C43 C44 . . . . -0.1(7) ?
    C42 C43 C44 C45 . . . . -2.3(8) ?
    C43 C44 C45 C46 . . . . -176.7(5) ?
    C43 C44 C45 C49 . . . . 1.8(7) ?
    C49 C45 C46 C47 . . . . -1.8(6) ?
    C44 C45 C46 C47 . . . . 176.7(4) ?
    C45 C46 C47 C48 . . . . 2.2(7) ?
    C49 N6 C48 C47 . . . . -0.7(7) ?
    C46 C47 C48 N6 . . . . -1.0(7) ?
    C48 N6 C49 C45 . . . . 1.1(6) ?
    C48 N6 C49 C50 . . . . -178.4(4) ?
    C46 C45 C49 N6 . . . . 0.1(6) ?
    C44 C45 C49 N6 . . . . -178.5(4) ?
    C46 C45 C49 C50 . . . . 179.6(4) ?
    C44 C45 C49 C50 . . . . 1.0(6) ?
    C39 N5 C50 C42 . . . . -1.6(7) ?
    C39 N5 C50 C49 . . . . 178.1(4) ?
    C41 C42 C50 N5 . . . . 2.2(6) ?
    C43 C42 C50 N5 . . . . -177.4(4) ?
    C41 C42 C50 C49 . . . . -177.5(4) ?
    C43 C42 C50 C49 . . . . 2.8(6) ?
    N6 C49 C50 N5 . . . . -3.5(5) ?
    C45 C49 C50 N5 . . . . 177.0(3) ?
    N6 C49 C50 C42 . . . . 176.3(3) ?
    C45 C49 C50 C42 . . . . -3.3(5) ?
loop_
    _geom_hbond_atom_site_label_D
    _geom_hbond_atom_site_label_H
    _geom_hbond_atom_site_label_A
    _geom_hbond_site_symmetry_A
    _geom_hbond_distance_DH
    _geom_hbond_distance_HA
    _geom_hbond_distance_DA
    _geom_hbond_angle_DHA
    O6 H6 N4 4_675 0.82 2.07 2.851(4) 158
    O3 H3 N6 3_666 0.82 2.04 2.782(5) 150
_iucr_refine_instructions_details
;
TITL 134 in P2(1)/c
CELL  1.54184  21.5625  23.4621   8.6030   90.000   98.899   90.000
ZERR     4.00   0.0002   0.0002   0.0001    0.000    0.001    0.000
LATT   1
SYMM  - X, 1/2 + Y, 1/2 - Z
SFAC  C    H    N    O    PR
UNIT  204  136  24   36   4
MERG   2
shel 130 0.85
htab o7 n4_$1
eqiv $1 x, 3/2-y, z-1/2
htab o6 n6_$2
eqiv $2 1-x, 1-y, 1-z
delu 0.002 o4 c27 o5 c27
SIZE     0.30   0.33   0.40
ACTA
BOND   $H
CONF
L.S.  14
WGHT    0.069200
FVAR       2.97099
PR1   5    0.911379    0.703539    0.660849    11.00000    0.02433    0.03075 =
         0.02610   -0.00009    0.00668    0.00019
O4    4    0.911746    0.705833    0.349199    11.00000    0.03795    0.03258 =
         0.03329    0.00097    0.00900   -0.00022
O2    4    0.997411    0.763857    0.618620    11.00000    0.03371    0.04841 =
         0.03677    0.00147    0.01155   -0.00978
O1    4    0.827248    0.690648    0.810535    11.00000    0.03466    0.04922 =
         0.04107   -0.00142    0.01699   -0.00579
O5    4    0.858700    0.638384    0.435704    11.00000    0.05716    0.04359 =
         0.04070    0.00023    0.00746   -0.01667
O3    4    0.826466    0.759341    0.530050    11.00000    0.03819    0.05594 =
         0.04086    0.00723    0.00843    0.01375
O9  4    0.983775    0.686444    0.896742    11.00000    0.03305    0.05105 =
         0.03207   -0.00036    0.00040    0.00290
C32   1    1.285977    0.546518    0.763786    11.00000    0.03222    0.06588 =
         0.05516   -0.00874    0.00846    0.00610
O7    4    1.278759    0.834187    0.592793    11.00000    0.03062    0.10336 =
         0.04961    0.02298    0.00549   -0.00773
AFIX 147
H7    2    1.288914    0.850751    0.516654    11.00000   -1.50000
AFIX   0
N1    3    0.910509    0.589808    0.744268    11.00000    0.04033    0.03814 =
         0.03341   -0.00029    0.00641    0.00010
C47   1    0.595729    0.484265    0.653704    11.00000    0.04955    0.11986 =
         0.10394   -0.05991    0.01006    0.00040
AFIX  43
H47   2    0.614560    0.517654    0.695930    11.00000   -1.20000
AFIX   0
C13   1    0.800997    0.709582    0.919772    11.00000    0.02904    0.03452 =
         0.03434    0.00741    0.00942   -0.00160
O8    4    0.873904    0.636919    0.192706    11.00000    0.09812    0.04662 =
         0.03995   -0.01015    0.00226    0.00146
C20   1    1.017149    0.793917    0.515520    11.00000    0.03114    0.03348 =
         0.03213   -0.00823    0.00899   -0.00285
C19   1    0.704191    0.706301    1.047261    11.00000    0.03722    0.06613 =
         0.04063   -0.01863    0.00945   -0.01090
AFIX  43
H19   2    0.726519    0.725093    1.133394    11.00000   -1.20000
AFIX   0
N2    3    0.998333    0.631299    0.572668    11.00000    0.03612    0.03853 =
         0.03537   -0.00136    0.01010    0.00315
C5    1    0.960686    0.556486    0.725995    11.00000    0.04318    0.03705 =
         0.02913   -0.00472    0.00281    0.00311
O6    4    0.546834    0.652420    0.928691    11.00000    0.03683    0.11037 =
         0.07793   -0.02716    0.01897   -0.02557
AFIX 147
H6    2    0.530152    0.638921    0.844613    11.00000   -1.50000
AFIX   0
C27   1    0.880720    0.659823    0.320964    11.00000    0.03860    0.02013 =
         0.02276   -0.00240    0.00150    0.00198
C6    1    1.007251    0.578837    0.638730    11.00000    0.03709    0.03821 =
         0.03166   -0.00705    0.00127    0.00687
C21   1    1.086628    0.806251    0.537432    11.00000    0.03004    0.03664 =
         0.02711   -0.00256    0.00630   -0.00255
N6    3    0.526976    0.423165    0.269170    11.00000    0.04662    0.06749 =
         0.06662   -0.00147    0.00290    0.00558
C14   1    0.733423    0.693841    0.919155    11.00000    0.02987    0.03816 =
         0.03389   -0.00124    0.00791   -0.00333
C16   1    0.636319    0.652386    0.790200    11.00000    0.03695    0.05756 =
         0.04524   -0.01253    0.00356   -0.00901
AFIX  43
H16   2    0.613469    0.634745    0.702792    11.00000   -1.20000
AFIX   0
N4    3    1.324548    0.641757    0.806255    11.00000    0.08455    0.05556 =
         0.05272   -0.00567    0.02630    0.00417
C46   1    0.575853    0.480238    0.488145    11.00000    0.03278    0.08115 =
         0.10407   -0.03746    0.00811    0.01179
C39   1    1.343104    0.690368    0.751645    11.00000    0.13104    0.05588 =
         0.08221   -0.00208    0.04705    0.00039
AFIX  43
H39   2    1.358486    0.718295    0.824201    11.00000   -1.20000
AFIX   0
C34   1    1.296381    0.609842    0.538800    11.00000    0.04143    0.08620 =
         0.04584   -0.00081    0.01131    0.02188
N3    3    1.294269    0.539849    0.922586    11.00000    0.05016    0.07107 =
         0.05688    0.00733    0.01114    0.00311
C26   1    1.111493    0.841852    0.435852    11.00000    0.03302    0.04326 =
         0.03634    0.00444    0.00446   -0.00283
AFIX  43
H26   2    1.084603    0.859205    0.354626    11.00000   -1.20000
AFIX   0
C33   1    1.302625    0.600795    0.703202    11.00000    0.04435    0.06683 =
         0.04214   -0.00004    0.01385    0.01693
C3    1    0.920174    0.479463    0.865779    11.00000    0.08340    0.03857 =
         0.04658    0.00767    0.01187    0.00085
AFIX  43
H3    2    0.922893    0.442642    0.906293    11.00000   -1.20000
AFIX   0
C10   1    1.104179    0.566923    0.537283    11.00000    0.04225    0.06367 =
         0.06208   -0.00910    0.01131    0.01802
AFIX  43
H10   2    1.140033    0.546164    0.526707    11.00000   -1.20000
AFIX   0
C7    1    1.059957    0.544461    0.622237    11.00000    0.04550    0.04820 =
         0.03941   -0.00849    0.00115    0.01201
N5    3    0.502959    0.337547    0.466803    11.00000    0.05901    0.08583 =
         0.06024   -0.00263    0.00923   -0.00367
C23   1    1.191610    0.789246    0.671550    11.00000    0.03610    0.07841 =
         0.04697    0.02392    0.00102   -0.00139
AFIX  43
H23   2    1.218596    0.771079    0.751049    11.00000   -1.20000
AFIX   0
C42   1    0.547396    0.343095    0.786425    11.00000    0.08412    0.16948 =
         0.06025   -0.00118    0.01967    0.03452
AFIX  43
H42   2    0.561916    0.344750    0.893902    11.00000   -1.20000
AFIX   0
C4    1    0.967673    0.500800    0.788232    11.00000    0.06315    0.04033 =
         0.03158    0.00135    0.00115    0.00545
C15   1    0.699081    0.666363    0.790964    11.00000    0.03499    0.04821 =
         0.03554   -0.00690    0.00741   -0.00401
AFIX  43
H15   2    0.718255    0.657187    0.704560    11.00000   -1.20000
AFIX   0
C12   1    1.040693    0.649787    0.488017    11.00000    0.04336    0.04403 =
         0.04776   -0.00376    0.01728    0.00055
AFIX  43
H12   2    1.033958    0.684914    0.438177    11.00000   -1.20000
AFIX   0
C43   1    0.557089    0.389431    0.690767    11.00000    0.04748    0.12415 =
         0.05595   -0.01627    0.01096    0.01992
C2    1    0.870497    0.512534    0.881436    11.00000    0.07141    0.05209 =
         0.05145    0.00677    0.02250   -0.00911
AFIX  43
H2    2    0.838591    0.498734    0.932529    11.00000   -1.20000
AFIX   0
C11   1    1.094864    0.619517    0.469416    11.00000    0.04396    0.06121 =
         0.06205   -0.00673    0.02344    0.00654
AFIX  43
H11   2    1.124011    0.634860    0.411972    11.00000   -1.20000
AFIX   0
C8    1    1.066199    0.488931    0.690689    11.00000    0.05905    0.04763 =
         0.05112   -0.00711   -0.00032    0.02051
AFIX  43
H8    2    1.101221    0.466927    0.680522    11.00000   -1.20000
AFIX   0
C35   1    1.271352    0.565918    0.436303    11.00000    0.04529    0.11711 =
         0.05466   -0.01771    0.00581    0.01450
AFIX  43
H35   2    1.265587    0.572282    0.328327    11.00000   -1.20000
AFIX   0
C17   1    0.607920    0.664887    0.920531    11.00000    0.03230    0.06731 =
         0.05830   -0.01186    0.01196   -0.01264
C31   1    1.263458    0.503026    0.658008    11.00000    0.03042    0.07652 =
         0.08973   -0.02418    0.00858   -0.00053
C37   1    1.316442    0.662581    0.487168    11.00000    0.07262    0.10127 =
         0.05384    0.02333    0.02501    0.02840
AFIX  43
H37   2    1.312764    0.670131    0.380011    11.00000   -1.20000
AFIX   0
C45   1    0.545656    0.429731    0.426272    11.00000    0.03137    0.07076 =
         0.07031   -0.01578    0.00460    0.01130
C1    1    0.867341    0.567771    0.820199    11.00000    0.05021    0.04295 =
         0.04846    0.00419    0.01577   -0.00171
AFIX  43
H1    2    0.833039    0.590260    0.833541    11.00000   -1.20000
AFIX   0
C36   1    1.255903    0.516087    0.489353    11.00000    0.03981    0.11585 =
         0.07746   -0.04748   -0.00267    0.00657
AFIX  43
H36   2    1.239656    0.488230    0.417511    11.00000   -1.20000
AFIX   0
C28   1    1.281676    0.489404    0.976577    11.00000    0.06107    0.07598 =
         0.09338    0.02429    0.01620   -0.00639
AFIX  43
H28   2    1.287660    0.483840    1.084898    11.00000   -1.20000
AFIX   0
C24   1    1.215719    0.825777    0.568993    11.00000    0.03210    0.05903 =
         0.03927    0.00336    0.00594   -0.00802
C25   1    1.175227    0.852657    0.450702    11.00000    0.03666    0.04995 =
         0.03703    0.00952    0.00681   -0.00687
AFIX  43
H25   2    1.190709    0.877664    0.382106    11.00000   -1.20000
AFIX   0
C22   1    1.127589    0.779700    0.656149    11.00000    0.03815    0.05903 =
         0.04142    0.01530    0.00730   -0.00431
AFIX  43
H22   2    1.111853    0.755311    0.725836    11.00000   -1.20000
AFIX   0
C18   1    0.642422    0.691311    1.049435    11.00000    0.04262    0.08653 =
         0.05669   -0.02404    0.02531   -0.01269
AFIX  43
H18   2    0.623941    0.699013    1.137928    11.00000   -1.20000
AFIX   0
C50   1    0.568461    0.515810    0.224861    11.00000    0.04902    0.08334 =
         0.13988    0.02211    0.02297    0.01223
AFIX  43
H50   2    0.575994    0.543532    0.152800    11.00000   -1.20000
AFIX   0
C9    1    1.022241    0.468144    0.769352    11.00000    0.07617    0.03938 =
         0.04320    0.00068   -0.00007    0.01565
AFIX  43
H9    2    1.027192    0.431798    0.812622    11.00000   -1.20000
AFIX   0
C51   1    0.538711    0.464507    0.175203    11.00000    0.05389    0.07765 =
         0.09240    0.01483    0.00858    0.00708
AFIX  43
H51   2    0.526348    0.459333    0.067699    11.00000   -1.20000
AFIX   0
C44   1    0.534445    0.384021    0.529186    11.00000    0.03669    0.08732 =
         0.05328   -0.01170    0.00600    0.01107
C30   1    1.250019    0.450839    0.722885    11.00000    0.05456    0.08552 =
         0.13394   -0.03594    0.01467   -0.01877
AFIX  43
H30   2    1.234289    0.420816    0.657925    11.00000   -1.20000
AFIX   0
C49   1    0.585981    0.523741    0.382133    11.00000    0.04718    0.06236 =
         0.14964   -0.01319    0.02308    0.00483
AFIX  43
H49   2    0.604615    0.557830    0.419587    11.00000   -1.20000
AFIX   0
C38   1    1.341213    0.702630    0.593231    11.00000    0.13428    0.07124 =
         0.08492    0.01739    0.04720    0.01639
AFIX  43
H38   2    1.356355    0.737036    0.560688    11.00000   -1.20000
AFIX   0
C40   1    0.494839    0.295320    0.562587    11.00000    0.08831    0.09552 =
         0.08935    0.01397    0.02897   -0.00136
AFIX  43
H40   2    0.473031    0.263324    0.520138    11.00000   -1.20000
AFIX   0
C29   1    1.259965    0.444239    0.880021    11.00000    0.06474    0.07509 =
         0.15238    0.02185    0.02489   -0.00908
AFIX  43
H29   2    1.252224    0.409215    0.923867    11.00000   -1.20000
AFIX   0
C41   1    0.516985    0.295671    0.724015    11.00000    0.11243    0.14115 =
         0.08255    0.03497    0.03900    0.02148
AFIX  43
H41   2    0.511109    0.264458    0.786761    11.00000   -1.20000
AFIX   0
C48   1    0.587777    0.440988    0.748943    11.00000    0.05325    0.15442 =
         0.07335   -0.05409    0.00637    0.00911
AFIX  43
H48   2    0.602546    0.444363    0.855980    11.00000   -1.20000
HKLF    4
REM  134 in P2(1)/c
REM R1 =  0.0354 for   6794 Fo > 4sig(Fo)  and  0.0379 for all   7308 data
REM    606 parameters refined using      3 restraints
END
WGHT      0.0625      0.0000
REM Highest difference peak  0.733,  deepest hole -1.337,  1-sigma level  0.111
Q1    1   0.8701  0.6970  0.5997  11.00000  0.05    0.73
Q2    1   0.9519  0.6995  0.7193  11.00000  0.05    0.71
Q3    1   1.0397  0.7034  0.7087  11.00000  0.05    0.57
Q4    1   0.7843  0.7025  0.6122  11.00000  0.05    0.50
Q5    1   0.7483  0.7986  1.0097  11.00000  0.05    0.41
Q6    1   1.0689  0.7095  0.8106  11.00000  0.05    0.40
Q7    1   0.8782  0.7030  0.8713  11.00000  0.05    0.39
Q8    1   0.8310  0.7053  0.4192  11.00000  0.05    0.38
Q9    1   0.9992  0.6901  0.6270  11.00000  0.05    0.36
Q10   1   0.9985  0.6836  0.7499  11.00000  0.05    0.34
Q11   1   0.8271  0.6925  0.5413  11.00000  0.05    0.34
Q12   1   0.8265  0.7326  0.5730  11.00000  0.05    0.34
Q13   1   1.1116  0.8054  0.6251  11.00000  0.05    0.34
Q14   1   0.7753  0.6796  0.4796  11.00000  0.05    0.33
Q15   1   1.0004  0.7278  0.7355  11.00000  0.05    0.33
Q16   1   0.9892  0.7086  0.9205  11.00000  0.05    0.31
Q17   1   1.2448  0.3778  0.8133  11.00000  0.05    0.31
Q18   1   1.2579  0.3576  0.8017  11.00000  0.05    0.31
Q19   1   0.6227  0.6609  0.5938  11.00000  0.05    0.30
Q20   1   1.0663  0.7183  0.6447  11.00000  0.05    0.30
;
data_global
_journal_date_recd_electronic     2012-04-26
_journal_date_accepted     2012-06-30
_journal_name_full     'Acta Crystallographica, Section E'
_journal_year     2012
_journal_volume     68
_journal_issue      9
_journal_page_first     m1148
_journal_page_last     m1148
_journal_paper_category     QM
_journal_paper_doi     10.1107/S1600536812029911
_journal_coeditor_code     FJ2550
_publ_contact_author_name     'Xinqing Wang'
_publ_contact_author_address
;
College of Materials Science and Engineering
China Jiliang University
Hangzhou 310018
People's Republic of China
;
_publ_contact_author_email     'wxqnano@cjlu.edu.cn'
_publ_contact_author_fax     '(86)571-86875608'
_publ_contact_author_phone     '(86)571-86875600'
_publ_section_title
;\
<i>catena</i>-Poly[[[(1,10-phenanthroline-\k^2^<i>N</i>,<i>N</i>')\
praseodymium(III)]-di-\m-4-hydroxybenzoato-\k^4^<i>O</i>^1^:<i>O</i>^1'^-\m-\
nitrato-\k^3^<i>O</i>,<i>O</i>':<i>O</i>] bis(1,10-phenanthroline)]
;
loop_
    _publ_author_name
    _publ_author_footnote
    _publ_author_address
    'Wang, Panfeng' .
;
College of Materials Science and Engineering
China Jiliang University
Hangzhou 310018
People's Republic of China
;
    'Xu, Dingding' .
;
College of Materials Science and Engineering
China Jiliang University
Hangzhou 310018
People's Republic of China
;
    'Wang, Xinqing' .
;
College of Materials Science and Engineering
China Jiliang University
Hangzhou 310018
People's Republic of China
;
