# Supplementary material for: catena-Poly[[[(1,10-phenanthroline-κ2 N,N′)praseodymium(III)]-di-μ-4-hydroxy­benzoato-κ4 O 1:O 1′-μ-nitrato-κ3 O,O′:O] bis­(1,10-phenanthroline)]
Source: Acta Crystallogr Sect E Struct Rep Online. 2012 Aug 4;68(Pt 9):m1148. doi: 10.1107/S1600536812029911 (PMC3435577; doi:10.1107/S1600536812029911)
Supplement: Supplementary file 2 [file e-68-m1148-Isup2.hkl]

# 
# h,k,l, Fc-squared, Fo-squared, sigma(Fo-squared) and status flag 
# 
data_I
_shelx_title ' 134 in P2(1)/c' 
_shelx_refln_list_code          4 
_shelx_F_calc_maximum      445.39 
_exptl_crystal_F_000      2056.00 
_reflns_d_resolution_high  0.8500 
 
loop_ 
 _symmetry_equiv_pos_as_xyz 
 'x, y, z' 
 '-x, y+1/2, -z+1/2' 
 '-x, -y, -z' 
 'x, -y-1/2, z-1/2' 
 
_cell_length_a    21.5625 
_cell_length_b    23.4621 
_cell_length_c     8.6030 
_cell_angle_alpha  90.000 
_cell_angle_beta   98.899 
_cell_angle_gamma  90.000 
 
_shelx_F_squared_multiplier     1.000 
 
loop_ 
 _refln_index_h 
 _refln_index_k 
 _refln_index_l 
 _refln_F_squared_calc 
 _refln_F_squared_meas 
 _refln_F_squared_sigma 
 _refln_observed_status 
   1   0   0    70910.59    24666.40    475.96 o 
   2   0   0    44675.46    30027.68    606.50 o 
   3   0   0      564.90      606.59     52.38 o 
   4   0   0      674.87      776.08     62.76 o 
   5   0   0   142126.61   112571.52   2096.90 o 
   6   0   0    33389.22    34965.57    752.31 o 
   7   0   0     9449.41    11779.53    333.63 o 
   8   0   0      200.99      256.23     40.20 o 
   9   0   0     3571.96     3478.59    161.06 o 
  10   0   0    42028.66    41004.11    882.43 o 
  11   0   0    76214.11    73694.95   1467.19 o 
  12   0   0    15620.69    15390.82    435.80 o 
  13   0   0     4160.98     3990.57    193.04 o 
  14   0   0      276.24      278.18     48.94 o 
  15   0   0     1440.14     1377.78    113.88 o 
  16   0   0     9367.65     8488.74    507.15 o 
  17   0   0     6745.45     5657.83    176.89 o 
  18   0   0     7912.05     6930.96    205.29 o 
  19   0   0     2272.87     2189.93    103.39 o 
  20   0   0      399.65      407.63     42.98 o 
  21   0   0     1413.88     1703.77     94.96 o 
  22   0   0     9112.34     9817.77    269.46 o 
  23   0   0     7408.24     7959.03    225.90 o 
  24   0   0     4343.33     4856.46    154.41 o 
  25   0   0       25.45       48.67     13.79 o 
   1   1   0     9497.59     8901.94    170.70 o 
   2   1   0    80377.44    47821.02   5003.93 o 
   3   1   0    42815.67    28008.66    733.43 o 
   4   1   0     8777.58     8036.85    548.58 o 
   5   1   0      513.58      654.90     42.34 o 
   6   1   0      507.34      691.21     56.98 o 
   7   1   0    36673.02    37227.04    530.86 o 
   8   1   0     6557.88     6511.86    162.88 o 
   9   1   0    13810.43    12809.45    256.26 o 
  10   1   0    17460.65    18793.63    362.97 o 
  11   1   0     1830.22     2191.84     92.68 o 
  12   1   0     4566.05     4727.29    146.72 o 
  13   1   0    11956.22    11966.97    266.07 o 
  14   1   0    22647.86    24145.10    435.92 o 
  15   1   0     8851.24     8818.62    338.97 o 
  16   1   0     3135.15     2714.16     77.78 o 
  17   1   0      392.01      406.02     28.81 o 
  18   1   0     1767.75     1574.45     59.64 o 
  19   1   0     7471.65     6602.15    142.31 o 
  20   1   0     5599.39     5232.26    123.10 o 
  21   1   0     2754.65     3090.61     93.00 o 
  22   1   0     1349.50     1474.86     60.48 o 
  23   1   0      315.61      405.28     30.59 o 
  24   1   0     2524.85     2982.74     79.77 o 
  25   1   0     3703.95     4317.25    132.14 o 
   0   2   0    22899.79    20570.88    380.27 o 
   2   2   0     1236.07     1320.70     25.31 o 
   3   2   0     7047.06     6485.15    121.84 o 
   4   2   0    26402.17    20813.04    396.13 o 
   5   2   0    14317.23    13872.49    229.98 o 
   6   2   0    20457.58    20497.67    689.17 o 
   7   2   0    51697.46    47699.87    940.97 o 
   8   2   0       96.46       98.95     16.25 o 
   9   2   0     8175.69     8705.72    201.45 o 
  10   2   0    31940.53    34201.12    814.85 o 
  11   2   0    32710.09    33137.82   1558.26 o 
  12   2   0    15676.18    15449.99    308.83 o 
  13   2   0     6179.18     6550.97    180.89 o 
  14   2   0      134.24      168.20     26.97 o 
  15   2   0     4041.71     3775.61    350.31 o 
  16   2   0     3729.83     3324.88     87.78 o 
  17   2   0     7318.98     6455.96    136.66 o 
  18   2   0     2001.56     1654.94     61.10 o 
  19   2   0     1948.64     1666.48     62.34 o 
  20   2   0       98.04       99.39     23.80 o 
  21   2   0     1365.57     1483.69     62.05 o 
  22   2   0     4819.49     5188.38    124.22 o 
  23   2   0     4367.70     4856.90    114.51 o 
  24   2   0     1291.01     1525.47     67.04 o 
   1   3   0    31218.46    25863.93   1763.09 o 
   2   3   0      901.10      898.81     42.98 o 
   3   3   0    14910.31    13447.06    206.55 o 
   4   3   0     8649.55     7217.19    148.83 o 
   5   3   0    20051.63    17753.95    240.32 o 
   6   3   0    14886.11    14631.26    365.01 o 
   7   3   0     1069.60     1165.98     42.57 o 
   8   3   0     9659.00     9024.75    181.40 o 
   9   3   0    36446.39    36591.89   1149.05 o 
  10   3   0    27259.52    29315.47   1778.07 o 
  11   3   0      385.26      466.23     41.58 o 
  12   3   0     2389.14     2601.69    111.14 o 
  13   3   0     7422.22     7408.89    195.72 o 
  14   3   0    12474.27    12624.50    409.66 o 
  15   3   0     4906.46     4805.29    421.50 o 
  16   3   0      143.75      121.05     15.44 o 
  17   3   0      745.87      678.70     37.28 o 
  18   3   0      384.41      351.67     27.40 o 
  19   3   0     2435.98     2218.23     73.61 o 
  20   3   0     1069.86     1040.10     48.03 o 
  21   3   0      850.90      960.33     48.83 o 
  22   3   0       40.28       60.80     13.54 o 
  23   3   0      116.23      137.75     27.55 o 
  24   3   0     1316.46     1494.04     78.68 o 
   0   4   0    11932.81    11263.61    242.06 o 
   1   4   0    14123.70    14470.31    199.44 o 
   2   4   0      452.17      467.88     15.42 o 
   3   4   0     1206.34     1121.80     26.32 o 
   4   4   0      913.72      830.59     26.63 o 
   5   4   0     2736.67     2770.00     67.57 o 
   6   4   0    23233.32    21553.70    326.33 o 
   7   4   0     3510.21     3135.87     79.53 o 
   8   4   0      646.44      577.35     30.19 o 
   9   4   0     4113.92     4286.96    132.92 o 
  10   4   0     1971.68     1878.46     85.78 o 
  11   4   0     3465.92     3180.59    168.16 o 
  12   4   0    13891.83    13826.89    595.32 o 
  13   4   0      447.30      618.15     76.13 o 
  14   4   0      493.80      429.15     66.37 o 
  15   4   0       55.17       42.22      8.64 o 
  16   4   0     1264.89     1088.72     37.86 o 
  17   4   0     1058.56      909.47     35.24 o 
  18   4   0     2343.03     2140.45     70.83 o 
  19   4   0      183.66      193.26     27.60 o 
  20   4   0      188.64      176.69     27.69 o 
  21   4   0      324.22      322.42     43.29 o 
  22   4   0      254.02      272.51     37.71 o 
  23   4   0      610.38      693.46     56.49 o 
  24   4   0      396.01      454.62     41.85 o 
   1   5   0      366.25      430.51     15.88 o 
   2   5   0     5887.12     5739.99     96.87 o 
   3   5   0     5445.95     5195.53    196.42 o 
   4   5   0     3208.49     2820.66     49.07 o 
   5   5   0     1071.64     1007.57     50.10 o 
   6   5   0     5919.40     5613.42    108.44 o 
   7   5   0     1867.67     1676.97     55.17 o 
   8   5   0      182.34      185.52     17.91 o 
   9   5   0     3233.49     2976.19    125.88 o 
  10   5   0      118.02      211.20     34.39 o 
  11   5   0     1495.17     1458.10    116.27 o 
  12   5   0      763.38      880.36     91.29 o 
  13   5   0     4023.58     3888.29    204.40 o 
  14   5   0      202.50      252.79     51.38 o 
  15   5   0       11.21       21.09      9.46 o 
  16   5   0       94.37       95.24     11.77 o 
  17   5   0       94.45       78.80     10.28 o 
  18   5   0     1574.36     1459.61     46.41 o 
  19   5   0        7.26        3.38      8.56 o 
  20   5   0      538.48      621.49     56.52 o 
  21   5   0      501.89      494.31     52.29 o 
  22   5   0      198.97      239.84     35.70 o 
  23   5   0        7.98        6.94      9.48 o 
  24   5   0       40.25       36.53     12.07 o 
   1   6   0      355.50      384.45     16.85 o 
   2   6   0      214.47      258.53     12.58 o 
   3   6   0     2069.28     1897.84     43.08 o 
   4   6   0     3600.77     3214.65     95.66 o 
   5   6   0     3518.01     3028.76    177.69 o 
   6   6   0     3134.05     2778.34     68.30 o 
   7   6   0       66.90       93.87     12.23 o 
   8   6   0       94.98      126.67     15.06 o 
   9   6   0      456.22      559.73     71.55 o 
  10   6   0       27.92       41.76     22.96 o 
  11   6   0      164.69      173.22     40.80 o 
  12   6   0       29.34       41.46     24.54 o 
  13   6   0      946.37     1061.09    103.94 o 
  14   6   0       47.15       75.43     29.51 o 
  15   6   0      270.91      251.18     23.41 o 
  16   6   0      359.70      313.99     26.13 o 
  17   6   0     1317.59     1238.43     54.34 o 
  18   6   0       50.55       50.29     14.47 o 
  19   6   0      227.41      270.54     34.79 o 
  20   6   0      180.30      194.84     21.94 o 
  21   6   0      415.10      447.76     48.67 o 
  22   6   0       74.32       88.22     22.25 o 
  23   6   0       19.11       29.81     14.81 o 
  24   6   0        9.70        7.42      7.75 o 
   1   7   0     2434.79     2579.35     50.23 o 
   2   7   0     2075.14     1835.46     39.93 o 
   3   7   0     9947.67     8645.22    227.29 o 
   4   7   0     2799.68     2529.57     70.55 o 
   5   7   0      979.05      982.68     46.36 o 
   6   7   0      231.74      225.35     38.68 o 
   7   7   0     2547.92     2444.67     99.12 o 
   8   7   0     1277.57     1100.11     61.72 o 
   9   7   0      564.62      371.78     59.16 o 
  10   7   0      301.98      273.98     52.98 o 
  11   7   0      331.89      380.19     62.25 o 
  12   7   0     1335.33     1272.10    115.57 o 
  13   7   0     2423.63     2358.28    159.11 o 
  14   7   0     5521.26     5402.16    131.14 o 
  15   7   0      727.62      663.56     39.15 o 
  16   7   0      370.34      344.38     39.49 o 
  17   7   0      475.80      500.78     47.40 o 
  18   7   0      227.54      214.64     33.16 o 
  19   7   0     2220.62     2101.94     75.00 o 
  20   7   0      762.12      784.67     43.45 o 
  21   7   0      191.02      193.52     32.76 o 
  22   7   0      322.28      360.56     40.80 o 
  23   7   0       27.32       10.99     10.78 o 
  24   7   0      603.94      641.34     48.10 o 
   0   8   0    44788.52    40423.77   2255.77 o 
   1   8   0     5943.20     5643.99    227.46 o 
   2   8   0      704.96      684.85     23.44 o 
   3   8   0      543.69      541.15     29.35 o 
   4   8   0      409.46      364.97     20.22 o 
   5   8   0    21046.10    20383.23    356.13 o 
   6   8   0    11982.55    10487.56    232.74 o 
   7   8   0    19887.11    18976.38    427.73 o 
   8   8   0      149.41      123.47     17.24 o 
   9   8   0       60.52       62.25     26.71 o 
  10   8   0     8234.64     7660.64    304.86 o 
  11   8   0    13376.70    12366.90    411.40 o 
  12   8   0     5273.31     4896.73    239.82 o 
  13   8   0      928.79      901.35     97.61 o 
  14   8   0        7.29       13.20      9.55 o 
  15   8   0     1569.76     1402.79     81.83 o 
  16   8   0     8457.55     7794.90    230.49 o 
  17   8   0     5255.79     4845.63    170.56 o 
  18   8   0     2989.92     2937.52    126.04 o 
  19   8   0      887.04      861.32     68.54 o 
  20   8   0       46.53       68.52     14.00 o 
  21   8   0      575.88      657.67     57.05 o 
  22   8   0     1653.81     1861.04     94.32 o 
  23   8   0     1151.91     1302.87     72.49 o 
   1   9   0     9103.30     9971.53    254.15 o 
   2   9   0    20865.93    19381.60    292.78 o 
   3   9   0    11871.39    10957.55    213.67 o 
   4   9   0    29232.28    26767.06    803.61 o 
   5   9   0     6198.45     6289.35    228.67 o 
   6   9   0       59.91       71.73     17.47 o 
   7   9   0     8749.21     8655.07    236.59 o 
   8   9   0    13707.63    12183.05    289.68 o 
   9   9   0    30227.22    27872.12    498.80 o 
  10   9   0    14134.58    12599.99    901.94 o 
  11   9   0      980.58     1072.19    122.87 o 
  12   9   0     2494.02     2251.53    159.07 o 
  13   9   0    10478.85     9624.70    212.90 o 
  14   9   0    10432.50     9626.16    189.11 o 
  15   9   0     5244.45     4885.84    170.84 o 
  16   9   0     1092.12     1055.81     72.85 o 
  17   9   0      162.94      175.04     31.15 o 
  18   9   0     3228.19     3039.19     93.55 o 
  19   9   0     5370.97     5288.98    128.94 o 
  20   9   0     4331.44     4407.29    113.30 o 
  21   9   0     2597.01     2520.06    114.39 o 
  22   9   0      722.02      621.58     51.19 o 
  23   9   0       82.21      107.78     19.99 o 
   0  10   0    18639.65    19413.38    580.94 o 
   1  10   0    19474.99    20421.34    422.33 o 
   2  10   0     4490.29     4478.50    163.39 o 
   3  10   0       53.74       41.10     10.98 o 
   4  10   0     6045.99     5504.13    207.06 o 
   5  10   0    19360.10    17565.49    346.94 o 
   6  10   0    26314.51    23983.64    460.33 o 
   7  10   0    25620.16    21671.98    476.22 o 
   8  10   0     3712.18     3603.43    140.87 o 
   9  10   0     1365.61     1254.18     61.10 o 
  10  10   0    15891.76    14038.58    760.21 o 
  11  10   0    22294.95    18910.54   1737.67 o 
  12  10   0    21237.91    19986.24    674.08 o 
  13  10   0     3451.41     3169.68     90.24 o 
  14  10   0      767.10      846.47     98.12 o 
  15  10   0     2738.50     2496.94    116.71 o 
  16  10   0     9786.80     9269.64    188.88 o 
  17  10   0    12118.88    11632.44    238.42 o 
  18  10   0    10373.71    10326.76    241.38 o 
  19  10   0     1579.43     1471.64     61.46 o 
  20  10   0       12.03       13.45     15.04 o 
  21  10   0     1748.11     1816.87     92.58 o 
  22  10   0     2290.87     2439.50    103.73 o 
  23  10   0     4115.64     4299.69    153.74 o 
   1  11   0     6653.59     6767.74    224.61 o 
   2  11   0    22730.29    23321.41    479.92 o 
   3  11   0    16762.11    14461.72    378.41 o 
   4  11   0    16424.48    15142.54    317.32 o 
   5  11   0     6355.01     5840.24    223.41 o 
   6  11   0      606.87      589.82     44.44 o 
   7  11   0     8767.97     8662.13    238.53 o 
   8  11   0    13730.56    12328.30    337.15 o 
   9  11   0    20052.88    16829.68    409.67 o 
  10  11   0     6907.58     6050.68    345.23 o 
  11  11   0      133.22      161.25     44.80 o 
  12  11   0     3684.34     3451.45    134.14 o 
  13  11   0     7882.98     6850.16    573.02 o 
  14  11   0     7301.15     6736.83    154.84 o 
  15  11   0    10269.93     9744.24    268.96 o 
  16  11   0     1506.92     1457.09     63.41 o 
  17  11   0      329.52      398.72     33.36 o 
  18  11   0     3315.83     3391.67    100.29 o 
  19  11   0     2582.76     2591.87     83.11 o 
  20  11   0     3750.19     3972.09    147.85 o 
  21  11   0     2786.42     2982.02    118.78 o 
  22  11   0       91.11      102.99     14.60 o 
   0  12   0    21094.58    22425.27    695.37 o 
   1  12   0    18355.91    19932.88    453.75 o 
   2  12   0     3607.99     3826.12    170.59 o 
   3  12   0       38.76       20.89     20.87 o 
   4  12   0     6758.94     6571.65    635.12 o 
   5  12   0    15012.93    15771.80    383.54 o 
   6  12   0    13000.65    12471.03    398.15 o 
   7  12   0    11066.21    10098.00    345.49 o 
   8  12   0     2146.91     2142.65     88.68 o 
   9  12   0     1563.04     1443.81     92.23 o 
  10  12   0     7141.65     5990.63    200.79 o 
  11  12   0    11342.68    10731.52    634.82 o 
  12  12   0     9735.97     8504.11    562.59 o 
  13  12   0     3314.82     3198.10    139.42 o 
  14  12   0      349.68      381.23     32.32 o 
  15  12   0     1443.79     1407.73     63.16 o 
  16  12   0     4786.10     4758.55    196.11 o 
  17  12   0     6391.50     6080.95    144.26 o 
  18  12   0     7142.73     7283.55    158.93 o 
  19  12   0     1328.23     1450.66     83.85 o 
  20  12   0      464.33      505.33     46.73 o 
  21  12   0     2825.08     2834.99     79.89 o 
  22  12   0     2440.45     2330.38     65.34 o 
   1  13   0     4522.14     5274.86    219.05 o 
   2  13   0    11021.18    11335.48    333.62 o 
   3  13   0     5804.95     5409.66    360.17 o 
   4  13   0     7124.20     7232.50    689.51 o 
   5  13   0     2443.62     2890.49    233.45 o 
   6  13   0     1534.34     1596.41    153.34 o 
   7  13   0     9021.70     8809.35    247.25 o 
   8  13   0     9730.78    10020.58    343.01 o 
   9  13   0     5274.97     4883.16    179.76 o 
  10  13   0     2710.01     2447.86    101.02 o 
  11  13   0      266.90      265.02     29.61 o 
  12  13   0      344.13      301.87     41.28 o 
  13  13   0     1460.24     1331.78     88.35 o 
  14  13   0     4355.99     4040.45    164.44 o 
  15  13   0     4286.00     4052.59    162.18 o 
  16  13   0     1765.56     1733.24     70.55 o 
  17  13   0        6.26        4.83      9.86 o 
  18  13   0     2749.06     2777.08     86.93 o 
  19  13   0     4369.53     4190.66    150.76 o 
  20  13   0     3059.01     3127.48     87.45 o 
  21  13   0     1274.55     1391.58     55.20 o 
  22  13   0      412.55      385.03     34.40 o 
   0  14   0    20696.49    23148.71    773.69 o 
   1  14   0    10138.49    12172.58    370.20 o 
   2  14   0     2739.98     3261.29    176.50 o 
   3  14   0     1820.42     2032.54    156.97 o 
   4  14   0     5480.76     5146.04    353.34 o 
   5  14   0     7234.02     8041.05    424.61 o 
   6  14   0     3836.35     4523.14    291.07 o 
   7  14   0     1901.38     2356.77    191.58 o 
   8  14   0      373.22      386.04     40.14 o 
   9  14   0     1244.71     1128.08     54.78 o 
  10  14   0     1042.44      954.26     50.55 o 
  11  14   0     3100.08     3004.44    143.87 o 
  12  14   0     1729.99     1669.98    103.17 o 
  13  14   0      122.42      114.50     28.75 o 
  14  14   0        1.77      -10.66     19.19 o 
  15  14   0       50.08       70.81     20.79 o 
  16  14   0      789.50      791.97     65.50 o 
  17  14   0     3679.68     3723.98    365.38 o 
  18  14   0     1757.55     1980.33    116.85 o 
  19  14   0      248.21      297.21     41.44 o 
  20  14   0       29.20       45.59     17.08 o 
  21  14   0      631.73      665.00     49.00 o 
   1  15   0     1053.08     1212.92    114.97 o 
   2  15   0     1029.93     1170.88    109.89 o 
   3  15   0     4869.40     4879.37    371.81 o 
   4  15   0     2395.92     2352.09    248.37 o 
   5  15   0      150.52      154.13     63.76 o 
   6  15   0     1911.32     2248.05    211.32 o 
   7  15   0     2575.61     2535.79    108.88 o 
   8  15   0     4536.29     3909.92    153.00 o 
   9  15   0     4512.42     3979.14    203.86 o 
  10  15   0      809.14      770.04     53.35 o 
  11  15   0        7.71       -2.64     11.65 o 
  12  15   0      119.60      124.27     21.02 o 
  13  15   0      727.49      768.21     56.50 o 
  14  15   0     1517.13     1583.68     87.37 o 
  15  15   0     1719.88     1762.08     79.99 o 
  16  15   0      256.13      242.31     29.05 o 
  17  15   0       82.38      105.17     33.87 o 
  18  15   0      238.77      232.12     40.37 o 
  19  15   0     1137.56     1220.41     79.49 o 
  20  15   0      934.83      861.20     59.42 o 
  21  15   0      133.32      126.07     20.56 o 
   0  16   0        1.50      -35.73     35.73 o 
   1  16   0      734.32      934.63    105.57 o 
   2  16   0       18.00       75.55     53.75 o 
   3  16   0      130.47      173.10     82.37 o 
   4  16   0      367.31      461.96    114.62 o 
   5  16   0      724.54      756.01     55.94 o 
   6  16   0      212.98      217.84     21.03 o 
   7  16   0      204.93      160.95     25.93 o 
   8  16   0      454.92      408.96     27.21 o 
   9  16   0        6.95       12.09      7.32 o 
  10  16   0      740.98      622.76     49.77 o 
  11  16   0      226.70      201.31     27.27 o 
  12  16   0      604.76      569.47     47.35 o 
  13  16   0       11.31      -14.23     15.51 o 
  14  16   0       10.68       11.41     10.42 o 
  15  16   0      230.81      286.44     54.11 o 
  16  16   0       18.23       54.33     28.61 o 
  17  16   0        6.27        5.79     19.02 o 
  18  16   0       46.32       32.76     18.95 o 
  19  16   0       73.41       67.40     19.21 o 
  20  16   0       36.33       35.71     12.96 o 
   1  17   0     2136.72     2228.51     72.99 o 
   2  17   0     2744.36     2883.09     85.16 o 
   3  17   0      361.07      351.93     27.57 o 
   4  17   0      347.20      321.61     26.72 o 
   5  17   0       39.16       70.32     27.29 o 
   6  17   0      676.29      711.40     41.39 o 
   7  17   0       27.76       18.51      8.40 o 
   8  17   0      519.01      553.37     39.10 o 
   9  17   0      269.64      235.22     36.99 o 
  10  17   0      136.55       69.49     16.18 o 
  11  17   0        1.94      -16.13     16.13 o 
  12  17   0      107.58       79.36     19.31 o 
  13  17   0      265.79      250.97     48.31 o 
  14  17   0       74.09       54.93     27.14 o 
  15  17   0      301.85      271.43     50.34 o 
  16  17   0        7.71       48.35     29.18 o 
  17  17   0       28.99       40.92     19.17 o 
  18  17   0       27.57        4.62     11.26 o 
  19  17   0       32.20       31.58     13.49 o 
   0  18   0     5771.11     5874.49    190.67 o 
   1  18   0     4034.50     4196.69    109.55 o 
   2  18   0     2060.00     2045.23     58.57 o 
   3  18   0       63.84       64.16     12.35 o 
   4  18   0     2204.27     2080.75     73.66 o 
   5  18   0      679.01      695.49     41.62 o 
   6  18   0      448.95      496.24     35.66 o 
   7  18   0     1017.61     1011.49     53.39 o 
   8  18   0      106.23       99.87     20.13 o 
   9  18   0      692.96      622.60     73.74 o 
  10  18   0      874.02      811.57     85.13 o 
  11  18   0     4075.38     4274.21    213.78 o 
  12  18   0     5489.57     5369.43    246.52 o 
  13  18   0     1060.58      948.27     95.71 o 
  14  18   0      143.30      189.93     40.72 o 
  15  18   0      183.18      222.92     44.06 o 
  16  18   0     1116.93     1189.98     92.80 o 
  17  18   0      772.42      861.20     70.92 o 
  18  18   0      799.47      843.86     62.18 o 
  19  18   0       93.05       91.40     19.18 o 
   1  19   0     2192.65     2253.51     64.11 o 
   2  19   0     6022.73     6075.38    114.65 o 
   3  19   0     4951.26     4809.03     98.40 o 
   4  19   0      981.95     1032.73     52.20 o 
   5  19   0      577.17      550.39     66.66 o 
   6  19   0      439.30      493.99     37.00 o 
   7  19   0     4234.79     4081.02    117.46 o 
   8  19   0     6156.96     6414.83    245.28 o 
   9  19   0     3034.51     3271.60    173.13 o 
  10  19   0     2513.51     2614.56    158.18 o 
  11  19   0      142.39      184.31     45.07 o 
  12  19   0     1352.22     1345.35    114.29 o 
  13  19   0     2750.44     2550.24    158.88 o 
  14  19   0     3104.31     3459.99    178.91 o 
  15  19   0     2126.10     2341.14    135.81 o 
  16  19   0      770.93      862.88     74.18 o 
  17  19   0       23.51       35.70     14.92 o 
  18  19   0     1013.62     1110.60     66.90 o 
   0  20   0    11988.97    11719.22    225.75 o 
   1  20   0     5883.75     5962.97    115.52 o 
   2  20   0      280.85      378.32     36.55 o 
   3  20   0       25.96       38.48     22.45 o 
   4  20   0     2170.23     2253.53     80.36 o 
   5  20   0     7486.28     7405.07    165.71 o 
   6  20   0     5360.34     5466.60    137.97 o 
   7  20   0     4440.12     4467.49    192.80 o 
   8  20   0     1043.33     1108.06     93.94 o 
   9  20   0       81.85      120.08     36.94 o 
  10  20   0     1601.20     1584.26    122.12 o 
  11  20   0     5757.86     5902.69    251.02 o 
  12  20   0     3224.95     3169.64    177.13 o 
  13  20   0      471.91      397.86     56.21 o 
  14  20   0       59.77       69.31     18.63 o 
  15  20   0     1787.15     1982.20    117.78 o 
  16  20   0     2036.52     2345.06    116.78 o 
  17  20   0     3101.39     3443.52    131.53 o 
   1  21   0     2726.38     2863.37     66.36 o 
   2  21   0     5071.76     4823.60    101.32 o 
   3  21   0     5544.58     5234.17    131.07 o 
   4  21   0     3513.38     3376.41    101.90 o 
   5  21   0     1006.22     1099.23     59.52 o 
   6  21   0      338.19      369.18     50.01 o 
   7  21   0     2718.71     2638.28    142.43 o 
   8  21   0     5678.99     5281.47    218.75 o 
   9  21   0     4274.06     4473.58    202.65 o 
  10  21   0     3286.45     3591.68    183.14 o 
  11  21   0       79.13       60.32     22.36 o 
  12  21   0      346.19      283.50     46.79 o 
  13  21   0      966.63      914.28     83.71 o 
  14  21   0     2271.75     2464.72    134.09 o 
  15  21   0     1966.91     2160.92    153.17 o 
  16  21   0      546.09      696.78     56.95 o 
   0  22   0     9142.30     8740.16    184.98 o 
   1  22   0     2409.61     2315.46     58.61 o 
   2  22   0     1670.31     1724.44     49.99 o 
   3  22   0      412.82      419.15     33.51 o 
   4  22   0     3041.93     2939.03     93.41 o 
   5  22   0     6106.62     5942.79    143.62 o 
   6  22   0     6503.87     6369.99    229.42 o 
   7  22   0     3271.86     3466.05    163.71 o 
   8  22   0      582.72      620.23     66.97 o 
   9  22   0      602.94      548.56     64.46 o 
  10  22   0     4021.63     3734.06    181.54 o 
  11  22   0     4607.11     4855.41    209.47 o 
  12  22   0     2271.56     2221.11    132.40 o 
  13  22   0      591.83      597.75     62.82 o 
  14  22   0       29.28       37.01     10.65 o 
  15  22   0      918.02      937.70    100.75 o 
   1  23   0     1042.06      958.94     36.17 o 
   2  23   0     2388.28     2306.76     57.53 o 
   3  23   0     3093.99     3074.47     80.60 o 
   4  23   0     2822.91     2764.27     76.71 o 
   5  23   0      165.35      154.59     24.24 o 
   6  23   0       37.48       48.74     21.66 o 
   7  23   0     2295.39     2207.10    124.51 o 
   8  23   0     3554.53     3336.76    159.25 o 
   9  23   0     6051.39     6190.77    231.24 o 
  10  23   0     1424.05     1404.24    101.07 o 
  11  23   0       57.97       76.16     37.03 o 
  12  23   0      156.13      163.68     50.35 o 
  13  23   0     1369.05     1462.27     58.94 o 
   0  24   0     2681.09     2538.19     84.25 o 
   1  24   0     2001.92     1837.81     49.19 o 
   2  24   0      555.23      549.69     30.88 o 
   3  24   0        8.48        8.08     11.40 o 
   4  24   0      262.01      244.56     28.29 o 
   5  24   0     2523.53     2514.07    118.87 o 
   6  24   0     2036.67     1964.94    107.45 o 
   7  24   0     1600.66     1544.17     74.72 o 
   8  24   0       60.64       86.92     19.28 o 
   9  24   0      246.77      251.24     29.83 o 
  10  24   0     2848.05     3130.03    512.06 o 
  11  24   0     2025.43     2132.57    344.05 o 
  12  24   0      830.37      922.91     85.23 o 
   1  25   0      719.96      654.77     27.06 o 
   2  25   0     1426.66     1336.22     64.12 o 
   3  25   0     1909.12     1827.09    173.43 o 
   4  25   0     1082.21      976.99     66.66 o 
   5  25   0      254.50      219.81     26.59 o 
   6  25   0      267.91      261.08     29.00 o 
   7  25   0      522.04      548.75     41.58 o 
   8  25   0     1780.76     1797.81    156.88 o 
   9  25   0     1733.00     1795.05    268.05 o 
  10  25   0      515.02      492.31    109.72 o 
   0  26   0      135.92      112.52     22.22 o 
   1  26   0      195.94      150.86     18.42 o 
   2  26   0        4.94       13.53      6.99 o 
   3  26   0       50.68       43.17     10.68 o 
   4  26   0      213.26      172.44     25.82 o 
   5  26   0      136.13      133.74     29.55 o 
   6  26   0      445.83      407.25     51.44 o 
   7  26   0      126.81       96.36     18.30 o 
   8  26   0      109.78      109.94     17.01 o 
   1  27   0        3.95       -1.05     10.13 o 
   2  27   0       23.62       -1.39     12.07 o 
   3  27   0       29.38       34.09     16.19 o 
   4  27   0        0.74        7.00     13.07 o 
   5  27   0        2.22      -16.13     16.13 o 
 -25   1   1      663.89      628.89     30.73 o 
 -24   1   1       32.78       38.40     10.61 o 
 -23   1   1       25.83       25.20      9.36 o 
 -22   1   1     1693.53     1581.71     60.20 o 
 -21   1   1     2337.44     2263.59     75.96 o 
 -20   1   1     3332.13     3276.81     94.64 o 
 -19   1   1     3214.51     3057.21     90.37 o 
 -18   1   1        5.66       24.43     27.85 o 
 -17   1   1       18.98       12.61      8.71 o 
 -16   1   1      806.93      755.07     39.58 o 
 -15   1   1     1103.57     1078.64     68.99 o 
 -14   1   1     2508.21     2522.25    105.14 o 
 -13   1   1      419.64      423.44     41.17 o 
 -12   1   1     2229.82     2258.83     95.50 o 
 -11   1   1      345.05      480.28     42.26 o 
 -10   1   1     1310.72     1179.94     67.53 o 
  -9   1   1     6429.86     6163.98    277.19 o 
  -8   1   1      994.59      939.07     47.72 o 
  -7   1   1      414.32      388.11     33.89 o 
  -6   1   1    20725.31    20041.21    344.70 o 
  -5   1   1       89.54      114.98     13.68 o 
  -4   1   1      506.12      629.60     41.94 o 
  -3   1   1    14457.18    14800.02    700.06 o 
  -2   1   1     1695.01     1710.50     39.21 o 
  -1   1   1      770.05      781.93     62.97 o 
   0   1   1     8046.68     8407.76    169.69 o 
   1   1   1      744.18      784.47     25.67 o 
   2   1   1    38851.07    31196.44    421.08 o 
   3   1   1    14984.34    13724.17    219.77 o 
   4   1   1       67.07       41.54     14.86 o 
   5   1   1     2645.19     2482.75     86.35 o 
   6   1   1       57.31       60.12     32.73 o 
   7   1   1     4515.43     4303.11    184.15 o 
   8   1   1      159.58      179.48     41.00 o 
   9   1   1     1109.04     1047.55     66.82 o 
  10   1   1       83.01       88.87     20.21 o 
  11   1   1       65.34       77.59     20.32 o 
  12   1   1     6971.15     7812.14    211.24 o 
  13   1   1     1139.30     1216.03     77.08 o 
  14   1   1     1295.54     1205.10     77.83 o 
  15   1   1      731.11      676.55     30.48 o 
  16   1   1      292.44      254.22     22.31 o 
  17   1   1      974.94      858.90     43.30 o 
  18   1   1     1433.85     1483.60     62.24 o 
  19   1   1      147.60      154.80     20.96 o 
  20   1   1      245.97      280.27     27.06 o 
  21   1   1      295.88      308.39     27.31 o 
  22   1   1       16.71        4.64      7.16 o 
  23   1   1      518.68      561.31     38.69 o 
  24   1   1      151.59      178.42     16.68 o 
 -25   2   1      359.96      365.09     22.73 o 
 -24   2   1     1054.55     1168.40     47.14 o 
 -23   2   1     1477.05     1598.82     59.60 o 
 -22   2   1      845.87      896.83     44.27 o 
 -21   2   1       11.57       19.93     11.97 o 
 -20   2   1      563.88      552.88     36.46 o 
 -19   2   1      411.61      436.28     32.32 o 
 -18   2   1     3226.73     3086.42     90.01 o 
 -17   2   1      814.84      791.36     42.18 o 
 -16   2   1     1358.29     1311.18     48.31 o 
 -15   2   1      246.38      250.40     51.65 o 
 -14   2   1      211.64      192.05     45.03 o 
 -13   2   1    11453.11    11498.93    264.43 o 
 -12   2   1     4045.97     3712.07    125.93 o 
 -11   2   1     5663.28     5788.84    161.20 o 
 -10   2   1     4010.38     3993.94    129.60 o 
  -9   2   1     6029.72     6154.06    615.03 o 
  -8   2   1    13053.51    12103.92    318.60 o 
  -7   2   1    33563.37    29645.32    759.81 o 
  -6   2   1     4789.79     5115.83    172.71 o 
  -5   2   1    24516.47    23861.34    774.62 o 
  -4   2   1      739.28      729.32     32.60 o 
  -3   2   1    18395.52    18126.50    325.18 o 
  -2   2   1    43558.39    41037.85   1317.91 o 
  -1   2   1     1663.30     2225.24     35.55 o 
   0   2   1    28015.94    26129.20    809.80 o 
   1   2   1    14960.12    12575.82    260.77 o 
   2   2   1    18689.97    16086.77    237.81 o 
   3   2   1     7750.52     7336.33    138.76 o 
   4   2   1     2918.96     2599.88     52.54 o 
   5   2   1     2242.28     1861.21     44.71 o 
   6   2   1      444.52      472.31     42.48 o 
   7   2   1       36.39       55.52     16.20 o 
   8   2   1      262.40      287.84     33.51 o 
   9   2   1     7126.46     7656.12    596.23 o 
  10   2   1     9071.14     9771.26    409.54 o 
  11   2   1    13277.74    14176.39    473.78 o 
  12   2   1     3139.14     3293.40    129.12 o 
  13   2   1     2132.80     2328.96    110.10 o 
  14   2   1      958.21      948.73     70.20 o 
  15   2   1     8473.82     7551.60    481.78 o 
  16   2   1     3216.20     2711.25     95.41 o 
  17   2   1     1082.65      957.66     64.53 o 
  18   2   1      373.84      375.83     30.62 o 
  19   2   1       24.90       26.88     12.56 o 
  20   2   1     2203.62     2243.93     78.46 o 
  21   2   1     2680.62     2820.47     87.40 o 
  22   2   1     1249.35     1404.48     57.41 o 
  23   2   1     1181.61     1342.13     52.41 o 
  24   2   1      226.47      210.98     27.74 o 
 -25   3   1      690.00      792.50     50.50 o 
 -24   3   1       72.45       47.60     15.95 o 
 -23   3   1      252.84      324.53     25.96 o 
 -22   3   1     1833.52     1752.51     87.64 o 
 -21   3   1     5970.18     5835.04    165.72 o 
 -20   3   1     3101.44     2923.07     88.53 o 
 -19   3   1      471.92      434.07     32.53 o 
 -18   3   1      150.38      174.18     27.30 o 
 -17   3   1     2740.79     2471.69     62.64 o 
 -16   3   1     6136.33     5667.36    102.30 o 
 -15   3   1    12014.26    11046.47    737.20 o 
 -14   3   1     7434.33     7574.54    304.54 o 
 -13   3   1      101.96      165.90     41.37 o 
 -12   3   1      738.70      836.64     56.93 o 
 -11   3   1      323.26      388.40     47.81 o 
 -10   3   1    40688.95    39856.82   1320.35 o 
  -9   3   1    14792.56    14467.31   1225.82 o 
  -8   3   1     5415.48     5071.15    395.45 o 
  -7   3   1     5048.77     5159.77    301.98 o 
  -6   3   1     4629.16     5283.77    122.42 o 
  -5   3   1   198367.97   113480.62   2063.11 o 
  -4   3   1     3466.05     3711.26     87.22 o 
  -3   3   1     8885.05     8690.66    141.47 o 
  -2   3   1     7695.93     7539.11    192.50 o 
  -1   3   1     4170.94     4692.67    107.73 o 
   0   3   1     2055.28     2262.58    120.63 o 
   1   3   1    49010.27    39957.59    744.47 o 
   2   3   1    21691.84    19583.52    513.95 o 
   3   3   1     2681.20     2692.15     72.26 o 
   4   3   1     1002.33      977.52     44.07 o 
   5   3   1       57.74       71.40      8.00 o 
   6   3   1      821.77      769.17     83.33 o 
   7   3   1     9066.93     8707.71    400.34 o 
   8   3   1     6042.97     6248.19    570.81 o 
   9   3   1     6951.15     6636.44    870.45 o 
  10   3   1     7404.15     8131.75    344.75 o 
  11   3   1      648.64      825.56     62.41 o 
  12   3   1    11732.98    13000.45    292.19 o 
  13   3   1     9767.54    10491.64    257.66 o 
  14   3   1    13744.10    14850.62    324.08 o 
  15   3   1      774.26      661.47     36.12 o 
  16   3   1       86.25       81.14     19.69 o 
  17   3   1     2076.19     1984.19     98.34 o 
  18   3   1     4336.45     4178.04    111.75 o 
  19   3   1     4112.68     4194.66    112.77 o 
  20   3   1      675.27      727.58     43.25 o 
  21   3   1      235.36      274.26     25.48 o 
  22   3   1      682.03      866.15     65.91 o 
  23   3   1     1847.87     2032.94     99.53 o 
  24   3   1     3379.85     3812.67    129.90 o 
 -25   4   1     1064.24     1159.34     61.84 o 
 -24   4   1     2730.55     3036.70    117.98 o 
 -23   4   1     3432.96     3604.27    138.23 o 
 -22   4   1     1636.66     1607.13     82.12 o 
 -21   4   1      610.34      581.48     36.81 o 
 -20   4   1     1151.84     1115.37     51.23 o 
 -19   4   1     2154.50     2154.15     59.23 o 
 -18   4   1     8817.05     8271.37    135.64 o 
 -17   4   1     8908.99     8190.49    134.01 o 
 -16   4   1      565.17      563.87     28.14 o 
 -15   4   1       73.09       80.30     12.04 o 
 -14   4   1     1237.65     1226.57    116.84 o 
 -13   4   1     7404.93     7224.47    305.12 o 
 -12   4   1    49833.15    48528.21   1100.96 o 
 -11   4   1     8416.96     7912.13    321.41 o 
 -10   4   1      220.68      210.79     61.79 o 
  -9   4   1     3810.11     4080.92    342.85 o 
  -8   4   1    21950.50    21815.58   1679.23 o 
  -7   4   1    55473.64    53182.01   2032.78 o 
  -6   4   1    63001.83    61886.47   2153.69 o 
  -5   4   1     9432.80     9800.74    444.03 o 
  -4   4   1     1907.73     2223.13     68.87 o 
  -3   4   1    45945.22    43245.11   2584.07 o 
  -2   4   1    42946.75    39922.34    646.84 o 
  -1   4   1    22162.82    22117.96    304.82 o 
   0   4   1    11595.53    10678.32    147.70 o 
   1   4   1      858.07      902.17     21.98 o 
   2   4   1    59231.13    48223.63    940.17 o 
   3   4   1     2187.22     2377.19     53.91 o 
   4   4   1    28919.06    23226.43    428.23 o 
   5   4   1     6640.62     6032.25    196.61 o 
   6   4   1     3434.69     3209.26     69.12 o 
   7   4   1     1970.71     2193.01    186.79 o 
   8   4   1     3456.15     3873.76    309.83 o 
   9   4   1     8326.64     8824.78    957.55 o 
  10   4   1    11192.81    11194.13    756.29 o 
  11   4   1    13484.35    13682.66    440.59 o 
  12   4   1    12558.29    13565.37    303.37 o 
  13   4   1      129.55      159.16     30.34 o 
  14   4   1     3756.57     3529.97    283.20 o 
  15   4   1    11434.84    10054.96    258.93 o 
  16   4   1     8795.63     7560.50    147.70 o 
  17   4   1     5203.12     4629.30    321.36 o 
  18   4   1      527.88      508.41     53.53 o 
  19   4   1       60.90       95.23     26.83 o 
  20   4   1     2112.53     2266.38    116.16 o 
  21   4   1     2602.48     3020.10    133.28 o 
  22   4   1     2106.88     2368.89    113.44 o 
  23   4   1      910.78     1115.13     70.02 o 
  24   4   1       23.72       50.39     14.10 o 
 -24   5   1      212.99      228.20     30.04 o 
 -23   5   1      405.00      479.38     46.31 o 
 -22   5   1     3272.00     3229.54     93.07 o 
 -21   5   1     5378.60     5069.98    162.93 o 
 -20   5   1     4103.65     4147.04     86.52 o 
 -19   5   1     3184.11     2982.38     71.60 o 
 -18   5   1      310.12      332.10     22.47 o 
 -17   5   1     5698.26     5440.19    102.55 o 
 -16   5   1     5728.41     5137.52     98.08 o 
 -15   5   1    11152.20    10045.42    302.73 o 
 -14   5   1    11646.70    12055.06    425.14 o 
 -13   5   1     9449.64     9361.20    361.68 o 
 -12   5   1    11659.53    12028.73    426.59 o 
 -11   5   1     5990.67     7081.67    311.98 o 
 -10   5   1     8970.15     7425.26    315.75 o 
  -9   5   1    10747.25     9338.47    234.92 o 
  -8   5   1     3971.10     3619.95    239.84 o 
  -7   5   1    14112.15    13648.03    611.38 o 
  -6   5   1    13189.60    12354.87    314.91 o 
  -5   5   1    14048.90    11892.67    181.30 o 
  -4   5   1    34405.71    31492.70   1343.21 o 
  -3   5   1    21059.38    19993.99    732.06 o 
  -2   5   1    17150.77    17912.93    355.87 o 
  -1   5   1    21593.82    23304.98    304.22 o 
   0   5   1    13823.27    13950.72    203.58 o 
   1   5   1    10265.37     9501.83    586.04 o 
   2   5   1    63824.57    47304.18    635.17 o 
   3   5   1     1945.01     1669.02    117.93 o 
   4   5   1     1534.68     1450.17     43.09 o 
   5   5   1     4031.98     4057.39     93.21 o 
   6   5   1    25837.45    23990.97    648.77 o 
   7   5   1    32026.64    30650.21   1143.55 o 
   8   5   1    12552.14    12806.35    707.67 o 
   9   5   1     9847.52     9654.30    657.55 o 
  10   5   1     4357.27     4564.06    478.43 o 
  11   5   1     1356.67     1426.44     82.73 o 
  12   5   1    18493.64    20271.63    571.68 o 
  13   5   1    10501.21    11211.89    392.43 o 
  14   5   1     5684.25     6279.00    281.71 o 
  15   5   1     1335.33     1252.70     74.07 o 
  16   5   1      132.62      150.76     20.12 o 
  17   5   1     3162.11     2896.51     89.04 o 
  18   5   1     4548.33     4658.15    177.55 o 
  19   5   1     4958.48     5084.90    187.64 o 
  20   5   1     3108.89     3432.33    147.33 o 
  21   5   1      528.07      642.90     59.09 o 
  22   5   1      181.54      221.73     33.22 o 
  23   5   1     1766.46     2071.07     97.92 o 
  24   5   1     3290.85     3947.23    130.72 o 
 -24   6   1     3172.45     3611.97    127.39 o 
 -23   6   1     2735.03     2967.37    121.21 o 
 -22   6   1     1509.61     1602.25    103.48 o 
 -21   6   1       17.24       36.85     16.46 o 
 -20   6   1     3064.27     2839.02     82.61 o 
 -19   6   1     9850.21     9296.15    147.91 o 
 -18   6   1     4438.83     4200.87     91.06 o 
 -17   6   1     7287.24     6835.83    119.75 o 
 -16   6   1     3858.19     3507.64     77.73 o 
 -15   6   1      411.75      402.58     26.81 o 
 -14   6   1     9748.29    10307.81    390.58 o 
 -13   6   1    11509.77    11472.67    418.99 o 
 -12   6   1     2064.98     1900.13    154.01 o 
 -11   6   1    19385.03    18821.23    577.52 o 
 -10   6   1      774.51     1015.42    109.38 o 
  -9   6   1     5948.43     6149.09    189.76 o 
  -8   6   1    36125.77    36063.52    992.62 o 
  -7   6   1    15356.32    13833.40    796.80 o 
  -6   6   1    17898.42    16789.99   1590.55 o 
  -5   6   1     4813.30     4577.59    372.73 o 
  -4   6   1      143.39       89.65     17.21 o 
  -3   6   1    12681.29    12311.41    266.58 o 
  -2   6   1    21471.88    20865.25    410.65 o 
  -1   6   1    18439.67    17964.25    256.81 o 
   0   6   1    12036.34    11836.55    241.94 o 
   1   6   1    25402.37    21461.94    296.66 o 
   2   6   1     1720.47     1749.56     48.66 o 
   3   6   1    50109.94    38685.95   1127.09 o 
   4   6   1    45209.43    36408.20    901.04 o 
   5   6   1    59645.21    52126.80    734.96 o 
   6   6   1     3424.37     3243.59    100.76 o 
   7   6   1      126.23      199.03     50.12 o 
   8   6   1     8557.13     8677.00    453.93 o 
   9   6   1    19916.57    20057.15    762.42 o 
  10   6   1     7312.97     6864.75    347.96 o 
  11   6   1     7088.21     7125.17    294.91 o 
  12   6   1     1416.35     1229.21    116.15 o 
  13   6   1       47.93       53.97     30.19 o 
  14   6   1     8128.69     8062.56    470.95 o 
  15   6   1     8471.63     7766.39    223.73 o 
  16   6   1    10442.76     9913.04    297.12 o 
  17   6   1     4120.15     4019.38    161.46 o 
  18   6   1      424.79      426.06     49.94 o 
  19   6   1      534.58      541.84     56.80 o 
  20   6   1     3529.03     3757.21    154.31 o 
  21   6   1     5608.06     6154.57    203.70 o 
  22   6   1     3608.73     4188.17    154.69 o 
  23   6   1     1991.23     2356.85    103.53 o 
 -24   7   1      335.48      419.27     37.79 o 
 -23   7   1       76.45      102.72     24.16 o 
 -22   7   1     2937.57     3138.32     86.53 o 
 -21   7   1     5486.40     5490.41    175.03 o 
 -20   7   1     3848.13     3678.67     95.63 o 
 -19   7   1      305.55      316.89     26.10 o 
 -18   7   1     2317.02     2105.42     58.95 o 
 -17   7   1     3856.32     3754.74     81.95 o 
 -16   7   1    10475.37     9984.50    154.22 o 
 -15   7   1     8713.50     7952.95    176.34 o 
 -14   7   1     3167.52     2984.81    232.51 o 
 -13   7   1     1667.26     1644.11    145.21 o 
 -12   7   1      146.45      170.84     48.64 o 
 -11   7   1    15165.13    14759.30    502.89 o 
 -10   7   1     3854.76     3876.69    230.25 o 
  -9   7   1    27038.32    22626.82    422.92 o 
  -8   7   1     1552.26     1272.25     70.47 o 
  -7   7   1      155.93      122.35     16.83 o 
  -6   7   1     5785.99     6294.23    224.19 o 
  -5   7   1    18196.68    17366.97    371.14 o 
  -4   7   1    23936.20    22979.79    977.52 o 
  -3   7   1    36300.16    34234.34   3154.20 o 
  -2   7   1    38811.36    35734.75   1202.56 o 
  -1   7   1     9120.87     8665.22    121.21 o 
   0   7   1     1685.56     1467.09     41.73 o 
   1   7   1    12588.58    12008.07    163.13 o 
   2   7   1    84878.41    63357.84   2127.93 o 
   3   7   1    11610.37    10494.43    269.75 o 
   4   7   1      369.60      455.33     32.36 o 
   5   7   1    22175.11    21956.98    456.06 o 
   6   7   1    20873.16    21363.09    383.74 o 
   7   7   1    34705.23    33178.47   1855.92 o 
   8   7   1    16017.03    15635.49    882.54 o 
   9   7   1     8212.26     8488.80    324.66 o 
  10   7   1      143.35      230.94     49.49 o 
  11   7   1     3696.50     3977.95    212.78 o 
  12   7   1     4603.32     4980.49    244.85 o 
  13   7   1    11258.48    11815.16    414.28 o 
  14   7   1      957.70      921.13     65.15 o 
  15   7   1      444.27      492.71     42.97 o 
  16   7   1      345.08      381.86     45.47 o 
  17   7   1     1020.39     1010.16     51.51 o 
  18   7   1     2223.20     2489.35    125.12 o 
  19   7   1     4604.53     4781.08    181.91 o 
  20   7   1     3526.28     3859.63    156.83 o 
  21   7   1     1077.68     1127.25     76.92 o 
  22   7   1      164.68      182.61     32.52 o 
  23   7   1      781.33      946.63     60.64 o 
 -24   8   1     1714.83     1788.68     79.63 o 
 -23   8   1     2541.77     2750.74    110.35 o 
 -22   8   1      328.16      360.31     27.15 o 
 -21   8   1        7.14        5.50      9.08 o 
 -20   8   1     1494.50     1552.05     86.35 o 
 -19   8   1     2477.56     2453.52    113.40 o 
 -18   8   1     7789.62     7280.96    222.55 o 
 -17   8   1     2276.75     1937.69     71.60 o 
 -16   8   1      847.88      766.34     43.55 o 
 -15   8   1        2.47        8.85      7.53 o 
 -14   8   1     1857.14     1735.75     80.46 o 
 -13   8   1     6718.83     6710.82    314.39 o 
 -12   8   1     8880.71     8938.89    370.34 o 
 -11   8   1     1588.32     1520.68    140.49 o 
 -10   8   1     2547.36     2459.54    187.28 o 
  -9   8   1      218.42      220.50     23.58 o 
  -8   8   1     5472.90     5369.91    152.64 o 
  -7   8   1    10865.32    11390.57    471.76 o 
  -6   8   1    12082.09    12012.15    239.86 o 
  -5   8   1      805.13      817.69     36.81 o 
  -4   8   1      489.57      511.71     58.46 o 
  -3   8   1     8787.02     8969.03    813.58 o 
  -2   8   1     9387.54     9270.74    185.03 o 
  -1   8   1     9462.19     9087.44    178.88 o 
   0   8   1    13182.63    12997.26    182.52 o 
   1   8   1    24011.25    22546.69    287.08 o 
   2   8   1      192.94      149.73     15.40 o 
   3   8   1    18599.30    17664.67    327.16 o 
   4   8   1    18995.91    17072.86    251.05 o 
   5   8   1    17653.75    17543.16    533.93 o 
   6   8   1    27052.88    28146.93    600.23 o 
   7   8   1       59.51      164.75     43.38 o 
   8   8   1     1567.10     1623.18    131.17 o 
   9   8   1     4354.94     4588.04    230.68 o 
  10   8   1     4443.17     4436.95    228.03 o 
  11   8   1     7316.04     7778.11    316.03 o 
  12   8   1     5817.29     6168.44    280.64 o 
  13   8   1      380.66      381.37     28.37 o 
  14   8   1     1316.55     1258.88     58.67 o 
  15   8   1     1835.18     1863.17     72.75 o 
  16   8   1     8801.38     8616.74    262.92 o 
  17   8   1     4667.05     4569.40    136.19 o 
  18   8   1      360.95      387.78     48.27 o 
  19   8   1      338.98      374.43     47.05 o 
  20   8   1     1315.56     1439.99     89.04 o 
  21   8   1     2127.99     2396.45    113.69 o 
  22   8   1     1992.37     2116.72     99.89 o 
  23   8   1      597.60      765.04     52.33 o 
 -23   9   1      475.49      415.24     38.89 o 
 -22   9   1      236.77      259.51     22.37 o 
 -21   9   1      639.65      685.44     38.45 o 
 -20   9   1     1792.05     1824.15     67.99 o 
 -19   9   1      354.63      377.70     41.87 o 
 -18   9   1      149.16      123.20     25.94 o 
 -17   9   1      401.29      334.27     41.03 o 
 -16   9   1     4482.97     4096.04    110.38 o 
 -15   9   1     1156.96     1089.98     44.21 o 
 -14   9   1      841.77      773.43     38.71 o 
 -13   9   1      167.18      153.23     24.59 o 
 -12   9   1       14.12      116.94     40.86 o 
 -11   9   1     2975.56     3093.34    209.60 o 
 -10   9   1     2662.82     2443.22    185.56 o 
  -9   9   1     2199.60     2039.16    259.87 o 
  -8   9   1     7095.45     6296.41    179.20 o 
  -7   9   1      957.36     1010.60     67.30 o 
  -6   9   1     5121.48     4965.23    288.66 o 
  -5   9   1     5135.10     5484.18    143.61 o 
  -4   9   1     2791.91     2709.72    274.80 o 
  -3   9   1     5573.37     5660.50    445.25 o 
  -2   9   1    13303.03    14296.21    270.88 o 
  -1   9   1     2994.73     3191.21    164.44 o 
   0   9   1     6208.91     6304.67    135.59 o 
   1   9   1      266.63      300.91     18.93 o 
   2   9   1    14808.11    13414.20    194.79 o 
   3   9   1     6683.10     6100.80    128.14 o 
   4   9   1       45.05       46.68      9.37 o 
   5   9   1     1053.57     1131.81     51.83 o 
   6   9   1    13111.75    14231.12    237.49 o 
   7   9   1     5104.00     4770.27    361.57 o 
   8   9   1     8880.09     9345.64    354.70 o 
   9   9   1      319.56      328.61     61.79 o 
  10   9   1       31.86       42.13     25.17 o 
  11   9   1     3035.16     3224.61    196.60 o 
  12   9   1     2685.57     2685.81    101.43 o 
  13   9   1     6493.89     6495.54    152.74 o 
  14   9   1      649.15      686.77     54.89 o 
  15   9   1      158.51      154.66     21.75 o 
  16   9   1      401.36      392.36     55.76 o 
  17   9   1      348.55      344.00     30.74 o 
  18   9   1     1106.54     1153.04     82.27 o 
  19   9   1     1075.79     1196.52     82.11 o 
  20   9   1      995.46      965.95     71.30 o 
  21   9   1       58.60       54.87     19.90 o 
  22   9   1      122.82      153.90     17.37 o 
  23   9   1      506.98      572.49     42.93 o 
 -23  10   1      234.12      251.60     28.00 o 
 -22  10   1       91.38       98.42     20.44 o 
 -21  10   1        1.31       -0.06      7.55 o 
 -20  10   1       16.60       10.99      8.78 o 
 -19  10   1       45.48       35.13     13.08 o 
 -18  10   1       80.43       72.49     19.63 o 
 -17  10   1      200.91      177.70     29.79 o 
 -16  10   1       41.37       44.85     17.46 o 
 -15  10   1        0.89        8.81      9.37 o 
 -14  10   1      417.64      377.55     32.42 o 
 -13  10   1      703.91      646.93     33.15 o 
 -12  10   1       46.73       30.53     23.66 o 
 -11  10   1      335.17      255.34     59.69 o 
 -10  10   1       13.45       -5.71     24.44 o 
  -9  10   1       43.44       38.53     14.23 o 
  -8  10   1      696.21      701.51     62.86 o 
  -7  10   1     1289.34     1305.78    190.31 o 
  -6  10   1     1463.50     1474.32    144.20 o 
  -5  10   1     1323.66     1510.17    153.32 o 
  -4  10   1      997.23      914.36    125.62 o 
  -3  10   1     4485.70     4072.90    265.95 o 
  -2  10   1     2981.02     3597.57    241.46 o 
  -1  10   1      349.41      441.20     29.77 o 
   0  10   1     8493.90     9717.17    248.16 o 
   1  10   1      783.12      878.60     35.81 o 
   2  10   1     5135.26     5430.11    113.41 o 
   3  10   1      735.08      693.40     65.16 o 
   4  10   1      687.63      702.46     38.36 o 
   5  10   1      575.62      558.69     34.39 o 
   6  10   1     1372.04     1472.99     67.25 o 
   7  10   1     1882.21     1981.78    157.78 o 
   8  10   1       97.73      104.38     23.87 o 
   9  10   1      271.10      290.81     41.32 o 
  10  10   1       91.60       68.99     28.18 o 
  11  10   1      253.31      235.05     38.99 o 
  12  10   1       38.82       45.32     10.24 o 
  13  10   1      576.14      599.80     41.53 o 
  14  10   1      254.86      270.43     28.45 o 
  15  10   1      237.65      228.91     63.38 o 
  16  10   1     1880.86     1980.20    120.36 o 
  17  10   1      792.50      901.20     73.22 o 
  18  10   1       70.79       80.91     23.43 o 
  19  10   1      100.80       93.03     24.63 o 
  20  10   1       57.23       44.89     16.46 o 
  21  10   1      114.12      155.16     17.88 o 
  22  10   1       98.35      115.06     13.73 o 
 -23  11   1        3.96       -0.06      6.50 o 
 -22  11   1       35.82       24.70      9.43 o 
 -21  11   1        5.57       -0.45      6.72 o 
 -20  11   1       74.93       83.48     15.07 o 
 -19  11   1       29.08       16.95      9.96 o 
 -18  11   1       24.21       44.40     16.17 o 
 -17  11   1      230.51      224.36     33.64 o 
 -16  11   1       59.21       65.97     15.07 o 
 -15  11   1      227.66      195.49     23.24 o 
 -14  11   1     1846.74     1671.36     70.11 o 
 -13  11   1      596.28      588.53     39.86 o 
 -12  11   1       14.01       13.85      7.21 o 
 -11  11   1       21.60       18.22     19.89 o 
 -10  11   1      259.19      191.93     49.96 o 
  -9  11   1      227.50      224.80     34.27 o 
  -8  11   1     2052.10     2051.45    216.67 o 
  -7  11   1       72.40       57.83     21.81 o 
  -6  11   1      860.46      997.03    121.66 o 
  -5  11   1      217.86      233.55     64.44 o 
  -4  11   1      464.15      426.63     87.49 o 
  -3  11   1      695.50      711.69    118.14 o 
  -2  11   1     5850.12     6906.40    357.11 o 
  -1  11   1    10167.24    11747.53    457.76 o 
   0  11   1       29.07       48.39     23.07 o 
   1  11   1      403.93      372.22     49.42 o 
   2  11   1     1462.42     1368.36     66.53 o 
   3  11   1       15.95        9.76      9.00 o 
   4  11   1     1086.29     1001.16     48.61 o 
   5  11   1       19.81       25.05      8.32 o 
   6  11   1      172.72      154.21     21.09 o 
   7  11   1       27.88       29.10     12.29 o 
   8  11   1       38.52       55.48     16.68 o 
   9  11   1        9.53       22.97     13.72 o 
  10  11   1       50.66       37.57     14.98 o 
  11  11   1      337.37      337.89     32.87 o 
  12  11   1      226.31      250.49     25.29 o 
  13  11   1      599.22      633.06     43.85 o 
  14  11   1       70.25       77.20     16.70 o 
  15  11   1       35.48       39.26     11.80 o 
  16  11   1      507.48      515.63     38.82 o 
  17  11   1        9.11       13.74     12.70 o 
  18  11   1       21.84       23.60     11.73 o 
  19  11   1       14.57       22.40     12.18 o 
  20  11   1       26.20       43.46     12.15 o 
  21  11   1       67.65       56.56     12.19 o 
  22  11   1        4.50        3.87      4.96 o 
 -22  12   1      100.01      106.14     17.01 o 
 -21  12   1       41.43       35.80     12.70 o 
 -20  12   1      132.57      131.84     19.33 o 
 -19  12   1      665.97      644.16     38.47 o 
 -18  12   1      964.47      897.88     46.77 o 
 -17  12   1     1097.92     1011.76     50.31 o 
 -16  12   1       21.45       25.29     24.91 o 
 -15  12   1       25.92       33.38     10.30 o 
 -14  12   1      536.38      449.07     72.92 o 
 -13  12   1      817.97      736.97     52.42 o 
 -12  12   1     1516.63     1388.74     62.34 o 
 -11  12   1     1168.11     1079.87     48.72 o 
 -10  12   1       65.67       34.25     19.05 o 
  -9  12   1      692.08      780.29    162.07 o 
  -8  12   1      978.41      864.58    174.16 o 
  -7  12   1      165.78      139.16     56.79 o 
  -6  12   1      120.80      138.12     50.98 o 
  -5  12   1       51.39       65.56     30.87 o 
  -4  12   1        2.31      -19.55     32.63 o 
  -3  12   1      701.58      767.35    125.37 o 
  -2  12   1      143.53      218.49     63.67 o 
  -1  12   1     2973.70     2779.04    216.37 o 
   0  12   1     2480.94     2464.69    187.67 o 
   1  12   1     6497.59     6860.26    306.21 o 
   2  12   1     4870.58     5418.46    148.93 o 
   3  12   1     4918.13     5023.60    154.04 o 
   4  12   1     2182.86     2397.87    106.41 o 
   5  12   1     6344.90     6576.50    183.38 o 
   6  12   1      750.44      808.33     65.93 o 
   7  12   1      885.31      890.38     71.76 o 
   8  12   1     5655.17     5545.61    397.80 o 
   9  12   1     2034.18     2010.01    154.49 o 
  10  12   1     3262.13     3233.89    106.39 o 
  11  12   1     1793.39     1747.62     80.79 o 
  12  12   1     1395.76     1298.07     73.63 o 
  13  12   1        0.28        2.83     21.29 o 
  14  12   1     1038.72      988.03     60.33 o 
  15  12   1      204.76      241.12     27.60 o 
  16  12   1      735.32      715.24     66.96 o 
  17  12   1       65.60       42.62     18.23 o 
  18  12   1       17.37       23.75     13.48 o 
  19  12   1       75.32       78.86     31.33 o 
  20  12   1      221.90      255.50     23.26 o 
  21  12   1      326.89      345.09     24.45 o 
  22  12   1      435.67      402.54     27.45 o 
 -22  13   1      813.44      772.18     52.09 o 
 -21  13   1     1629.36     1613.65     55.68 o 
 -20  13   1      562.47      587.25     33.83 o 
 -19  13   1       69.16       90.72     19.79 o 
 -18  13   1      331.97      323.39     27.22 o 
 -17  13   1      167.73      157.04     29.42 o 
 -16  13   1     1823.91     1687.98     69.76 o 
 -15  13   1     1846.65     1639.24     70.45 o 
 -14  13   1     2145.35     1807.13    105.67 o 
 -13  13   1     1852.19     1594.18     69.93 o 
 -12  13   1       10.46       17.40      9.81 o 
 -11  13   1     2922.61     2749.50     82.33 o 
 -10  13   1     5340.97     4926.88    200.13 o 
  -9  13   1     5791.48     5601.02    355.77 o 
  -8  13   1     1648.44     1636.29    316.44 o 
  -7  13   1      180.37      155.34     34.40 o 
  -6  13   1      441.06      347.67    125.19 o 
  -5  13   1     3433.53     3472.73    275.65 o 
  -4  13   1     5096.33     4280.91    314.02 o 
  -3  13   1     8675.45     8494.25    455.73 o 
  -2  13   1     5468.94     5743.77    354.29 o 
  -1  13   1      228.01      248.27     65.86 o 
   0  13   1     2027.84     2141.38    183.37 o 
   1  13   1     2712.91     2806.57    197.25 o 
   2  13   1    13481.91    12928.63    442.19 o 
   3  13   1     1281.29     1375.19     80.29 o 
   4  13   1     1851.10     2110.00    101.15 o 
   5  13   1      238.71      205.63     31.46 o 
   6  13   1     2795.13     2649.88    169.85 o 
   7  13   1     3360.72     3069.34    194.41 o 
   8  13   1     7027.26     6483.87    307.24 o 
   9  13   1     1267.01     1174.15     69.97 o 
  10  13   1      226.73      196.22     25.90 o 
  11  13   1      375.39      375.06     48.38 o 
  12  13   1     2730.41     2689.97    137.28 o 
  13  13   1     8098.20     8229.75    264.35 o 
  14  13   1     1165.32     1104.42     77.56 o 
  15  13   1      369.61      352.68     49.49 o 
  16  13   1       72.48      107.18     20.29 o 
  17  13   1      146.39      141.54     32.09 o 
  18  13   1      955.87     1105.33     55.70 o 
  19  13   1      509.73      528.46     34.53 o 
  20  13   1      335.47      333.02     25.05 o 
  21  13   1       14.11       32.23      8.57 o 
 -21  14   1       19.47       29.00     15.70 o 
 -20  14   1     1864.74     1908.93     99.23 o 
 -19  14   1     2197.73     2246.83     77.44 o 
 -18  14   1     1366.20     1379.90     82.07 o 
 -17  14   1     1196.36     1137.94     76.87 o 
 -16  14   1      476.39      417.79     34.81 o 
 -15  14   1      339.06      268.83     40.61 o 
 -14  14   1     4577.85     3935.76    131.23 o 
 -13  14   1     4034.93     3595.29    121.40 o 
 -12  14   1     4072.91     3731.47    186.49 o 
 -11  14   1     3174.13     2874.55     94.68 o 
 -10  14   1      499.18      415.52     30.76 o 
  -9  14   1      724.50      669.06     35.09 o 
  -8  14   1     4492.90     4587.94    635.93 o 
  -7  14   1     3228.46     3970.99    270.19 o 
  -6  14   1     4528.33     5108.37    333.94 o 
  -5  14   1      720.07      782.13    136.37 o 
  -4  14   1       50.94       66.92     34.45 o 
  -3  14   1     5414.31     5276.51    368.22 o 
  -2  14   1     6988.88     7819.12    438.15 o 
  -1  14   1    14430.01    15304.81    603.06 o 
   0  14   1    11467.65    11959.96    491.22 o 
   1  14   1     6797.14     7030.19    337.41 o 
   2  14   1      136.81      181.21     49.84 o 
   3  14   1     2355.92     2376.90    169.08 o 
   4  14   1     5154.50     5252.12    253.70 o 
   5  14   1     4278.18     4043.16    166.75 o 
   6  14   1     3484.09     3423.31    202.41 o 
   7  14   1      338.04      275.43     58.40 o 
   8  14   1      155.26      161.49     20.01 o 
   9  14   1     3980.13     3659.94    179.88 o 
  10  14   1     4384.24     4228.90    205.24 o 
  11  14   1     4378.06     4320.97    140.30 o 
  12  14   1     3264.91     3318.31    119.69 o 
  13  14   1      492.09      475.01     65.83 o 
  14  14   1     1803.08     1844.25    132.13 o 
  15  14   1     2431.27     2626.22    154.73 o 
  16  14   1     3979.51     4492.83    197.90 o 
  17  14   1     1916.19     1976.71    117.15 o 
  18  14   1       51.14       73.17     14.85 o 
  19  14   1      160.91      159.72     20.38 o 
  20  14   1     1036.58     1073.68     64.75 o 
  21  14   1     1848.29     1862.20     77.76 o 
 -21  15   1     3501.41     3516.94    122.79 o 
 -20  15   1     3332.51     3346.38    131.28 o 
 -19  15   1     1396.33     1442.16     89.78 o 
 -18  15   1      131.72      157.09     38.95 o 
 -17  15   1      902.48      850.73     50.50 o 
 -16  15   1     3334.80     3245.32     99.72 o 
 -15  15   1     3574.91     3287.16    165.19 o 
 -14  15   1     3427.38     2983.25    134.05 o 
 -13  15   1      364.21      290.55     37.22 o 
 -12  15   1       74.18       71.99     16.01 o 
 -11  15   1     3496.86     3323.63    104.89 o 
 -10  15   1     6667.43     6494.44    147.90 o 
  -9  15   1     8825.23     7903.17    143.02 o 
  -8  15   1     2783.26     2431.90     71.56 o 
  -7  15   1      109.73      101.45     14.41 o 
  -6  15   1     3001.50     3513.65    282.29 o 
  -5  15   1     7978.05     9114.38    498.09 o 
  -4  15   1     8784.38     8160.64    483.55 o 
  -3  15   1    10439.20    10186.36    543.88 o 
  -2  15   1     3836.62     4224.80    324.80 o 
  -1  15   1      536.22      649.12    117.83 o 
   0  15   1     6833.15     7316.84    385.41 o 
   1  15   1    10792.03    11492.65    469.51 o 
   2  15   1    19443.17    19947.07    631.42 o 
   3  15   1     6271.91     6294.93    302.32 o 
   4  15   1      657.60      751.96     96.81 o 
   5  15   1      112.44      123.45     39.02 o 
   6  15   1     2673.42     2723.80    130.29 o 
   7  15   1     4562.27     4264.19    144.68 o 
   8  15   1     2251.89     2310.06    132.27 o 
   9  15   1     1641.03     1628.44    117.41 o 
  10  15   1       80.37      116.61     35.36 o 
  11  15   1     4549.91     4541.87    220.60 o 
  12  15   1     6626.52     6180.91    267.71 o 
  13  15   1    10364.28    10102.93    356.39 o 
  14  15   1     3407.40     3681.83    193.69 o 
  15  15   1     1610.97     1781.31    124.86 o 
  16  15   1      461.48      538.82     66.94 o 
  17  15   1      793.82      930.26     78.02 o 
  18  15   1     1166.65     1380.97     86.92 o 
  19  15   1     2153.09     2326.46    105.17 o 
  20  15   1      982.08      990.20     58.37 o 
 -20  16   1      802.38      762.43     55.11 o 
 -19  16   1     1651.23     1664.31     93.52 o 
 -18  16   1     2765.39     2935.57    213.50 o 
 -17  16   1     2637.55     2566.30    257.39 o 
 -16  16   1      537.86      556.32     33.59 o 
 -15  16   1      639.98      504.09     33.11 o 
 -14  16   1     3563.84     3350.79     92.99 o 
 -13  16   1    11224.53    10330.46    287.71 o 
 -12  16   1     7170.62     6792.11    150.53 o 
 -11  16   1     5091.83     4608.44    135.86 o 
 -10  16   1       76.66      109.32     15.48 o 
  -9  16   1       90.54      107.97     15.36 o 
  -8  16   1     2453.21     2272.58     80.01 o 
  -7  16   1     6989.14     6665.34    148.17 o 
  -6  16   1     3317.92     2966.34     88.09 o 
  -5  16   1     2371.81     2245.33     99.93 o 
  -4  16   1      177.83      193.13     69.78 o 
  -3  16   1     5943.91     6586.19    444.59 o 
  -2  16   1    12915.12    13777.92    644.77 o 
  -1  16   1     9932.05    10429.65    523.50 o 
   0  16   1     8756.70     8921.16    448.05 o 
   1  16   1     2780.16     3052.95    234.83 o 
   2  16   1     1742.23     2068.29    183.58 o 
   3  16   1     9050.50     9911.22    228.56 o 
   4  16   1     8109.75     8144.84    203.13 o 
   5  16   1     4537.39     4361.82    170.84 o 
   6  16   1     3736.02     3772.31    161.80 o 
   7  16   1      988.30     1083.31     86.39 o 
   8  16   1     3353.15     3747.30    177.13 o 
   9  16   1    12604.09    13043.82    397.67 o 
  10  16   1     8652.61     8557.16    316.27 o 
  11  16   1    12689.61    13241.04    423.00 o 
  12  16   1     5688.46     5832.44    261.87 o 
  13  16   1      558.57      561.74     77.36 o 
  14  16   1     3984.83     4159.45    208.39 o 
  15  16   1     2831.02     3172.46    170.40 o 
  16  16   1     4668.99     5305.83    213.19 o 
  17  16   1     3507.02     3991.46    166.52 o 
  18  16   1      410.69      414.68     45.02 o 
  19  16   1      290.91      284.12     32.85 o 
 -19  17   1     1273.18     1269.40     76.06 o 
 -18  17   1      160.39      160.74     31.57 o 
 -17  17   1     1314.26     1514.21    101.81 o 
 -16  17   1     4474.09     4404.01    121.47 o 
 -15  17   1     4067.32     3923.95    120.24 o 
 -14  17   1     1998.78     1798.79     65.78 o 
 -13  17   1      776.97      802.43     43.72 o 
 -12  17   1      299.35      301.94     26.58 o 
 -11  17   1     2741.12     2711.87     82.51 o 
 -10  17   1    11110.09     9951.49    176.64 o 
  -9  17   1     8134.14     7575.53    173.77 o 
  -8  17   1     8791.62     8375.15    181.07 o 
  -7  17   1     1769.13     1772.43     69.59 o 
  -6  17   1      912.55      964.70     49.54 o 
  -5  17   1     3634.34     3524.92     79.76 o 
  -4  17   1     7608.97     7202.76    124.93 o 
  -3  17   1     4398.72     4350.66     89.97 o 
  -2  17   1     1796.65     1777.91     54.25 o 
  -1  17   1      405.00      454.47     31.88 o 
   0  17   1     2815.68     2885.38    181.54 o 
   1  17   1     8837.52     9102.49    327.43 o 
   2  17   1    10716.01    11016.77    343.80 o 
   3  17   1     3779.67     3875.31    154.68 o 
   4  17   1      591.24      642.89     60.58 o 
   5  17   1       38.03       54.36     22.51 o 
   6  17   1     2799.39     2917.56    144.93 o 
   7  17   1    10107.98    10324.69    322.55 o 
   8  17   1     7464.28     7739.75    279.57 o 
   9  17   1     5366.13     6019.83    249.67 o 
  10  17   1     2130.52     2400.28    154.91 o 
  11  17   1      134.91      150.12     43.84 o 
  12  17   1     6647.89     6729.61    284.01 o 
  13  17   1     4637.73     4720.73    228.47 o 
  14  17   1     4724.26     5447.44    238.70 o 
  15  17   1      821.06      941.67     88.99 o 
  16  17   1        0.93       25.48     19.06 o 
  17  17   1      680.46      721.66     63.85 o 
  18  17   1     2417.06     2653.72    114.93 o 
  19  17   1     2411.21     2648.52     70.95 o 
 -19  18   1      690.45      726.98     52.52 o 
 -18  18   1     1526.64     1703.54     93.51 o 
 -17  18   1     1673.17     1716.82    104.09 o 
 -16  18   1      845.54      944.66     83.98 o 
 -15  18   1       22.65       30.29     11.19 o 
 -14  18   1     3078.23     2978.48     85.65 o 
 -13  18   1     7817.16     6929.91    185.07 o 
 -12  18   1     7439.62     7305.85    173.79 o 
 -11  18   1     4022.43     3973.10    103.41 o 
 -10  18   1      411.04      357.57     28.51 o 
  -9  18   1      488.21      487.35     39.29 o 
  -8  18   1     4939.77     4478.66    124.66 o 
  -7  18   1     9045.63     8598.63    183.00 o 
  -6  18   1    13023.00    12768.79    236.27 o 
  -5  18   1     3298.09     3293.60     78.50 o 
  -4  18   1      192.70      196.96     18.29 o 
  -3  18   1     4227.33     4179.42     90.58 o 
  -2  18   1     6875.33     6712.08    121.54 o 
  -1  18   1     8614.05     8576.60    295.84 o 
   0  18   1     6168.32     6155.55    147.12 o 
   1  18   1      116.09      120.69     24.31 o 
   2  18   1     1231.84     1245.95     83.93 o 
   3  18   1     2062.69     2102.74    113.32 o 
   4  18   1     5383.90     5520.45    202.21 o 
   5  18   1     5762.20     5781.62    214.31 o 
   6  18   1     1934.10     2026.32    122.47 o 
   7  18   1      447.83      508.68     63.39 o 
   8  18   1      105.67      157.16     41.36 o 
   9  18   1     1198.15     1271.59    110.54 o 
  10  18   1     4915.54     5333.46    244.30 o 
  11  18   1     3470.12     3602.96    200.01 o 
  12  18   1      202.27      183.34     42.10 o 
  13  18   1      348.28      321.62     55.13 o 
  14  18   1      584.64      713.87     80.15 o 
  15  18   1     2885.92     3199.62    161.87 o 
  16  18   1     2883.51     3138.65     99.72 o 
  17  18   1     1328.32     1537.61     67.41 o 
  18  18   1      456.59      440.67     27.62 o 
 -18  19   1       15.15       33.71     12.74 o 
 -17  19   1      526.41      558.47     54.72 o 
 -16  19   1     1565.12     1606.84    103.11 o 
 -15  19   1     2770.07     2847.21    151.19 o 
 -14  19   1      863.17      823.39     54.15 o 
 -13  19   1       63.82       30.92     10.71 o 
 -12  19   1      477.89      444.18     32.00 o 
 -11  19   1      427.76      370.35     29.60 o 
 -10  19   1      910.96      794.39     53.00 o 
  -9  19   1      711.41      681.79     46.93 o 
  -8  19   1      683.42      666.33     44.71 o 
  -7  19   1     1270.64     1303.68     61.85 o 
  -6  19   1      994.15      989.24     52.36 o 
  -5  19   1     4090.99     3942.41     89.32 o 
  -4  19   1     2270.49     2305.79     65.10 o 
  -3  19   1     4314.08     4295.44     94.35 o 
  -2  19   1      203.92      212.75     19.29 o 
  -1  19   1      109.48      118.69     19.82 o 
   0  19   1     1284.50     1226.70     59.91 o 
   1  19   1     3477.00     3340.26    106.55 o 
   2  19   1     2372.94     2373.70    121.29 o 
   3  19   1     3502.04     3478.17    154.19 o 
   4  19   1       58.74       53.34     20.03 o 
   5  19   1      679.70      605.40     63.64 o 
   6  19   1      637.49      586.42     65.09 o 
   7  19   1     2067.67     2210.23    136.38 o 
   8  19   1     2660.54     2895.47    163.72 o 
   9  19   1      792.44      836.54     89.81 o 
  10  19   1        5.96       15.21     18.81 o 
  11  19   1      937.84     1044.77    104.92 o 
  12  19   1     2797.76     2949.25    175.35 o 
  13  19   1     1796.50     1790.08    129.25 o 
  14  19   1     1054.51     1144.31     96.55 o 
  15  19   1      124.88      150.47     31.67 o 
  16  19   1       23.73        7.03     11.68 o 
  17  19   1      567.43      649.46     52.80 o 
 -17  20   1      359.10      361.80     39.58 o 
 -16  20   1      130.31      131.88     27.29 o 
 -15  20   1        0.58      -10.78     17.57 o 
 -14  20   1      253.31      187.91     37.29 o 
 -13  20   1     1308.78     1110.40     62.56 o 
 -12  20   1      784.24      728.06     56.91 o 
 -11  20   1       54.64       47.74     17.94 o 
 -10  20   1       97.64       89.51     17.81 o 
  -9  20   1       40.81       65.35     17.21 o 
  -8  20   1       60.89       74.89     16.84 o 
  -7  20   1      475.90      480.83     37.44 o 
  -6  20   1      108.36      127.40     18.54 o 
  -5  20   1      136.53      125.18     15.04 o 
  -4  20   1        9.35        9.84      6.50 o 
  -3  20   1      408.71      410.29     26.87 o 
  -2  20   1     2010.38     1906.54     60.34 o 
  -1  20   1      684.85      617.91     42.32 o 
   0  20   1      177.44      178.53     23.61 o 
   1  20   1      946.85     1003.00     56.45 o 
   2  20   1      484.47      474.62     39.59 o 
   3  20   1      860.49      946.56     76.99 o 
   4  20   1     1510.01     1592.29    104.05 o 
   5  20   1      621.24      652.43     66.58 o 
   6  20   1     1141.88     1206.62     94.23 o 
   7  20   1       14.18       -9.17     28.87 o 
   8  20   1      462.83      429.27     60.89 o 
   9  20   1      354.68      424.77     63.22 o 
  10  20   1      616.28      752.02     86.73 o 
  11  20   1      244.97      225.19     45.20 o 
  12  20   1      257.62      253.27     46.47 o 
  13  20   1       61.74       55.26     27.93 o 
  14  20   1      125.40      133.22     18.17 o 
  15  20   1      609.72      693.50     64.42 o 
  16  20   1      276.96      356.97     42.05 o 
 -16  21   1      217.74      260.12     33.62 o 
 -15  21   1      245.53      259.32     37.06 o 
 -14  21   1       37.80       22.80     13.74 o 
 -13  21   1      159.61       96.42     23.14 o 
 -12  21   1     1327.78     1208.83     64.25 o 
 -11  21   1      929.76      875.15     55.10 o 
 -10  21   1      286.49      231.86     27.69 o 
  -9  21   1      518.58      516.41     43.26 o 
  -8  21   1      100.75      107.95     28.98 o 
  -7  21   1      148.54      148.60     20.84 o 
  -6  21   1      166.27      161.54     21.14 o 
  -5  21   1        8.76       14.15     10.74 o 
  -4  21   1      215.66      181.89     22.28 o 
  -3  21   1       50.80       69.05     12.26 o 
  -2  21   1      125.27      128.22     15.95 o 
  -1  21   1      472.96      453.78     36.97 o 
   0  21   1      816.92      805.83     50.25 o 
   1  21   1      618.64      603.07     44.96 o 
   2  21   1      196.51      218.19     26.68 o 
   3  21   1       72.52       87.71     17.68 o 
   4  21   1      202.16      222.58     29.80 o 
   5  21   1      294.56      319.89     48.37 o 
   6  21   1      213.93      218.31     40.00 o 
   7  21   1       67.55       43.86     17.86 o 
   8  21   1       52.95       39.44     16.67 o 
   9  21   1       29.44       24.51     24.68 o 
  10  21   1        1.26      -21.61     32.04 o 
  11  21   1      517.53      550.46     91.94 o 
  12  21   1      231.39      239.76     27.66 o 
  13  21   1       34.76       64.29     13.77 o 
  14  21   1       43.95       47.85     12.41 o 
  15  21   1       52.64       81.37     22.61 o 
 -15  22   1       78.37      131.52     25.64 o 
 -14  22   1        2.40        7.85     10.98 o 
 -13  22   1        6.67      -22.99     22.99 o 
 -12  22   1       87.19       53.01     15.53 o 
 -11  22   1        5.09        1.81     11.02 o 
 -10  22   1       23.76       11.85     19.60 o 
  -9  22   1      219.18      234.12     26.84 o 
  -8  22   1      439.73      463.01     37.09 o 
  -7  22   1      102.05      102.56     17.18 o 
  -6  22   1       25.04       37.05     12.34 o 
  -5  22   1      150.65      141.52     20.03 o 
  -4  22   1      107.03      106.01     14.38 o 
  -3  22   1      255.57      266.82     21.78 o 
  -2  22   1        8.92       15.52      9.55 o 
  -1  22   1       16.35       19.72      7.84 o 
   0  22   1      211.26      199.72     19.80 o 
   1  22   1      566.40      561.61     43.28 o 
   2  22   1      285.34      277.22     30.76 o 
   3  22   1      204.41      209.41     28.57 o 
   4  22   1      325.18      328.07     34.96 o 
   5  22   1       22.81        3.66     14.12 o 
   6  22   1       11.21        9.01     13.51 o 
   7  22   1       11.25        9.95     13.85 o 
   8  22   1      260.41      246.31     32.65 o 
   9  22   1      281.20      310.90     63.57 o 
  10  22   1       26.51       27.98     28.73 o 
  11  22   1       18.15       21.19     34.07 o 
  12  22   1       74.08       69.58     15.62 o 
  13  22   1      348.42      372.55     29.52 o 
  14  22   1      229.78      194.89     27.58 o 
 -14  23   1      399.62      436.85     42.99 o 
 -13  23   1      145.32      112.02     25.67 o 
 -12  23   1      141.81       71.37     20.63 o 
 -11  23   1       37.13        4.58     16.31 o 
 -10  23   1     1215.82     1156.56    127.18 o 
  -9  23   1      343.66      315.36     29.98 o 
  -8  23   1       40.44       51.41     13.94 o 
  -7  23   1       35.95       49.04     13.82 o 
  -6  23   1      182.71      191.35     23.54 o 
  -5  23   1      762.75      726.61     43.25 o 
  -4  23   1      695.71      736.75     42.96 o 
  -3  23   1      560.24      567.86     38.54 o 
  -2  23   1      487.37      470.04     29.56 o 
  -1  23   1      396.41      373.58     26.33 o 
   0  23   1       61.48       66.96     12.05 o 
   1  23   1      174.36      180.21     24.51 o 
   2  23   1      618.84      655.92     47.12 o 
   3  23   1      339.86      347.15     35.98 o 
   4  23   1      107.43      127.72     23.90 o 
   5  23   1       45.30       74.43     19.01 o 
   6  23   1      855.51      915.67     60.59 o 
   7  23   1      955.41     1051.88     65.03 o 
   8  23   1      875.53     1032.26     64.54 o 
   9  23   1       66.68       90.03     26.71 o 
  10  23   1      152.37      173.90     23.74 o 
  11  23   1      218.59      239.29     37.58 o 
  12  23   1       42.26       47.28     10.67 o 
  13  23   1      117.05      137.13     28.97 o 
 -12  24   1     1115.71     1184.86    196.87 o 
 -11  24   1      733.89      568.35     51.99 o 
 -10  24   1       17.54       12.54      8.98 o 
  -9  24   1      290.83      285.30     26.66 o 
  -8  24   1      735.54      693.52     42.11 o 
  -7  24   1     2588.51     2438.24    137.52 o 
  -6  24   1     1507.12     1469.80     64.11 o 
  -5  24   1      535.40      493.46     42.56 o 
  -4  24   1       33.07       18.75      9.88 o 
  -3  24   1       93.54       98.70     16.90 o 
  -2  24   1      899.45      942.85     40.69 o 
  -1  24   1      756.14      701.95     34.88 o 
   0  24   1     1325.13     1258.04     61.47 o 
   1  24   1      216.11      184.46     24.27 o 
   2  24   1      228.72      230.40     27.44 o 
   3  24   1     1542.42     1622.46    108.49 o 
   4  24   1     2313.88     2506.82    218.17 o 
   5  24   1     1795.26     1866.31    144.07 o 
   6  24   1      712.91      846.05     56.11 o 
   7  24   1       11.26       15.29     17.91 o 
   8  24   1      283.90      401.99     37.76 o 
   9  24   1     1007.35     1169.71    126.11 o 
  10  24   1      560.57      639.19     61.43 o 
  11  24   1      852.97      952.68     95.07 o 
 -10  25   1     1651.93     1435.04    377.37 o 
  -9  25   1     2731.80     2479.35    427.65 o 
  -8  25   1      750.48      696.09    109.44 o 
  -7  25   1       54.75       55.48     22.16 o 
  -6  25   1      312.20      311.13     30.42 o 
  -5  25   1     1840.16     1864.23     71.83 o 
  -4  25   1     2306.23     2215.70     77.84 o 
  -3  25   1     1663.93     1602.15     89.36 o 
  -2  25   1      219.38      216.11     22.79 o 
  -1  25   1        2.65       15.89      6.91 o 
   0  25   1      575.29      581.90     38.81 o 
   1  25   1     2067.38     2071.81     77.84 o 
   2  25   1     1826.91     1840.37    140.14 o 
   3  25   1      914.16      983.35     59.84 o 
   4  25   1      191.93      219.09     27.31 o 
   5  25   1      401.09      407.74     37.64 o 
   6  25   1     1063.06     1113.33     61.74 o 
   7  25   1     2760.03     3087.76    179.44 o 
   8  25   1     1475.16     1574.57    126.97 o 
   9  25   1      736.34      832.98    113.23 o 
  -8  26   1     1525.67     1484.14     92.22 o 
  -7  26   1     2453.64     2473.37    124.01 o 
  -6  26   1     2568.77     2717.51    132.00 o 
  -5  26   1      516.18      515.93     34.13 o 
  -4  26   1       23.66       41.31     11.09 o 
  -3  26   1     1070.94      973.69     78.38 o 
  -2  26   1     2398.02     2230.46     71.14 o 
  -1  26   1     2339.81     2154.95     99.00 o 
   0  26   1     1908.66     1864.64     67.52 o 
   1  26   1      876.84      869.44     46.17 o 
   2  26   1       82.31       82.89     16.14 o 
   3  26   1     1269.42     1288.56    125.42 o 
   4  26   1     2823.05     2846.92    231.81 o 
   5  26   1     2969.85     3307.05    264.72 o 
   6  26   1     1353.88     1324.70    116.37 o 
   7  26   1       68.26       75.95     16.31 o 
  -4  27   1     3245.59     3161.82    123.40 o 
  -3  27   1     1976.98     1819.80     58.98 o 
  -2  27   1      448.21      386.89     36.31 o 
  -1  27   1       10.91        9.86      8.33 o 
   0  27   1      662.91      661.51     49.00 o 
   1  27   1     1898.30     1692.75     82.45 o 
   2  27   1     2335.24     2230.63     97.16 o 
   3  27   1     1306.36     1332.89    150.24 o 
   4  27   1      250.23      287.42     31.62 o 
 -25   0   2     4338.60     4410.81    133.31 o 
 -24   0   2     3236.60     3324.92    117.90 o 
 -23   0   2     1863.38     1925.13     92.05 o 
 -22   0   2       26.54       50.01     21.12 o 
 -21   0   2      745.37      894.06     67.20 o 
 -20   0   2     8343.88     8591.43    250.80 o 
 -19   0   2    10756.35    10382.23    288.78 o 
 -18   0   2    16238.21    16163.74    394.71 o 
 -17   0   2     3773.78     3592.10    145.96 o 
 -16   0   2      919.85      919.02     67.98 o 
 -15   0   2     3222.86     3195.19    107.18 o 
 -14   0   2    11042.17    11430.57    379.57 o 
 -13   0   2    22150.19    22605.13    608.88 o 
 -12   0   2     7593.99     7212.66    294.79 o 
 -11   0   2      430.12      458.21     69.65 o 
 -10   0   2     6457.64     6575.17    284.08 o 
  -9   0   2     8551.69     9355.29    323.93 o 
  -8   0   2    33198.86    35376.37    782.84 o 
  -7   0   2    34782.59    38000.84    794.89 o 
  -6   0   2    18673.90    19183.80    437.63 o 
  -5   0   2     1113.40     1314.27     71.00 o 
  -4   0   2      369.70      474.95     37.85 o 
  -3   0   2     5877.92     6187.83    163.51 o 
  -2   0   2    19280.86    20724.53    416.45 o 
  -1   0   2     1157.13     1345.58     57.18 o 
   0   0   2     3151.58     3254.04     98.85 o 
   1   0   2    11279.30    11555.63    263.95 o 
   2   0   2     5570.08     6138.08    173.48 o 
   3   0   2     5780.45     5195.93    166.69 o 
   4   0   2    60916.29    52230.07   1029.40 o 
   5   0   2     8249.96     7594.04    247.83 o 
   6   0   2     4904.57     4492.61    195.01 o 
   7   0   2      422.42      363.70     56.14 o 
   8   0   2     8403.94     7775.54    301.23 o 
   9   0   2    31028.33    27728.22    713.88 o 
  10   0   2     7884.32     7768.41    317.83 o 
  11   0   2     2710.63     2828.79    184.76 o 
  12   0   2       34.85       75.80     35.59 o 
  13   0   2     5430.34     5829.29    276.12 o 
  14   0   2    12737.21    13386.68    617.68 o 
  15   0   2     7221.01     7155.96    230.83 o 
  16   0   2     1377.63     1436.79     91.18 o 
  17   0   2      193.96      185.74     32.47 o 
  18   0   2       18.77       72.05     22.34 o 
  19   0   2     2186.32     2279.12    116.56 o 
  20   0   2     4070.36     4419.40    164.75 o 
  21   0   2     4596.45     4839.05    167.57 o 
  22   0   2     1486.73     1575.10     82.04 o 
  23   0   2      530.58      548.60     42.55 o 
 -25   1   2      163.48      177.79     16.62 o 
 -24   1   2      424.72      462.09     39.89 o 
 -23   1   2     4035.66     4165.35    102.02 o 
 -22   1   2     6626.95     6477.21    141.50 o 
 -21   1   2     9807.26     9745.35    191.48 o 
 -20   1   2     2550.05     2674.33     86.82 o 
 -19   1   2      111.58      129.65     20.17 o 
 -18   1   2      598.20      611.59     40.09 o 
 -17   1   2     3108.37     3002.60     92.32 o 
 -16   1   2     6410.78     6420.54    129.20 o 
 -15   1   2     6641.77     6568.49    130.86 o 
 -14   1   2      590.60      582.46     52.57 o 
 -13   1   2       60.88       42.66     17.71 o 
 -12   1   2     4768.38     4691.76    342.86 o 
 -11   1   2    15564.53    14379.95    378.40 o 
 -10   1   2    20629.33    21100.46   1799.75 o 
  -9   1   2    21897.05    23521.64    541.81 o 
  -8   1   2     2658.10     2698.22    112.28 o 
  -7   1   2      477.44      583.77     40.24 o 
  -6   1   2    12510.55    13775.86    239.39 o 
  -5   1   2    26725.05    27907.98    405.38 o 
  -4   1   2    49034.94    48294.73    646.13 o 
  -3   1   2     3169.18     3659.58     59.03 o 
  -2   1   2    16404.86    16947.01    263.90 o 
  -1   1   2     9235.87     9739.53    163.10 o 
   0   1   2    20607.03    21026.17    242.54 o 
   1   1   2    60048.91    52407.55    692.14 o 
   2   1   2    58605.48    51776.72    693.23 o 
   3   1   2    31495.46    28890.32    423.54 o 
   4   1   2    15018.96    14613.18    258.50 o 
   5   1   2     5573.45     5180.83    138.44 o 
   6   1   2    17208.16    15523.14    302.97 o 
   7   1   2    31944.67    28824.35    495.24 o 
   8   1   2     5996.22     5346.98    210.10 o 
   9   1   2      550.19      509.80     52.09 o 
  10   1   2     6532.99     6746.22    206.68 o 
  11   1   2    16585.31    17781.07    441.61 o 
  12   1   2    18595.27    19899.16    412.94 o 
  13   1   2    13371.65    14455.37    335.78 o 
  14   1   2    12265.56    13104.85    237.85 o 
  15   1   2      194.86      227.26     26.39 o 
  16   1   2     3238.17     3275.90    101.77 o 
  17   1   2     4046.05     3986.35    114.06 o 
  18   1   2     6355.51     6538.70    153.34 o 
  19   1   2     2808.75     2879.65     92.60 o 
  20   1   2      231.73      255.49     25.98 o 
  21   1   2      294.20      312.14     27.37 o 
  22   1   2     2276.20     2627.21     77.25 o 
  23   1   2     3260.26     3681.13     87.31 o 
 -25   2   2     2058.84     2154.84     59.46 o 
 -24   2   2     2992.62     2950.67     76.33 o 
 -23   2   2     1146.88     1181.33     49.47 o 
 -22   2   2      104.72      110.55     18.18 o 
 -21   2   2      341.88      408.11     31.87 o 
 -20   2   2     2058.04     2113.05     75.52 o 
 -19   2   2     3953.53     3764.51    106.47 o 
 -18   2   2     3936.89     3993.79    109.79 o 
 -17   2   2      441.62      435.20     33.32 o 
 -16   2   2       23.13       39.24     11.77 o 
 -15   2   2     2797.35     2884.50     80.61 o 
 -14   2   2     9004.32     9380.85    368.25 o 
 -13   2   2     9329.23     9607.40    378.07 o 
 -12   2   2     2326.75     2309.09    107.36 o 
 -11   2   2       78.70       58.61     15.86 o 
 -10   2   2      570.24      598.19    106.16 o 
  -9   2   2     4878.63     4618.15    156.81 o 
  -8   2   2    16720.07    16462.67    620.68 o 
  -7   2   2    19838.60    21342.48    486.72 o 
  -6   2   2    10695.79    11369.94    210.53 o 
  -5   2   2     7959.29     8176.46    155.52 o 
  -4   2   2     2649.48     2734.66     70.80 o 
  -3   2   2    21512.90    22187.53    253.65 o 
  -2   2   2    11294.78    12210.02    178.21 o 
  -1   2   2      934.34     1053.26     35.39 o 
   0   2   2     6273.58     6442.04     92.91 o 
   1   2   2      182.05      217.78     24.73 o 
   2   2   2    51291.57    45441.88    615.72 o 
   3   2   2    56918.19    50225.41    687.15 o 
   4   2   2    57187.91    49478.22    695.35 o 
   5   2   2    18045.74    17258.20    362.46 o 
   6   2   2     5019.17     5045.53    147.90 o 
   7   2   2     2353.75     2146.78    160.50 o 
   8   2   2    11380.10    10409.47    295.65 o 
   9   2   2    17153.10    16238.84    931.68 o 
  10   2   2     8057.44     8175.82    495.07 o 
  11   2   2    10441.80    11101.66    325.71 o 
  12   2   2      908.08     1240.07     85.19 o 
  13   2   2     1723.09     1942.22    108.42 o 
  14   2   2     5601.16     5772.57    240.54 o 
  15   2   2     4790.84     4736.12    177.13 o 
  16   2   2     1361.36     1455.29     64.93 o 
  17   2   2      989.04     1012.58     53.74 o 
  18   2   2      177.93      212.52     32.42 o 
  19   2   2     2179.51     2221.18     79.49 o 
  20   2   2     2722.73     2852.88     89.71 o 
  21   2   2     3302.03     3676.69     99.46 o 
  22   2   2     1172.88     1272.27     75.49 o 
  23   2   2       88.32       95.62     20.50 o 
 -25   3   2       33.94       40.32     12.13 o 
 -24   3   2      514.03      484.28     23.03 o 
 -23   3   2     1142.81     1229.42     49.79 o 
 -22   3   2     2501.52     2572.12     79.58 o 
 -21   3   2     2340.59     2259.64     76.63 o 
 -20   3   2      452.18      453.18     33.95 o 
 -19   3   2      406.62      413.17     26.15 o 
 -18   3   2     1527.03     1520.80     63.21 o 
 -17   3   2     2116.86     2120.02     75.59 o 
 -16   3   2     7473.11     7385.84    160.37 o 
 -15   3   2     4611.79     4589.38    106.77 o 
 -14   3   2      802.86      796.64    101.82 o 
 -13   3   2      244.39      217.90     53.47 o 
 -12   3   2     5590.29     4947.48    277.69 o 
 -11   3   2     8590.33     8461.02    331.05 o 
 -10   3   2     3920.10     3624.33    247.80 o 
  -9   3   2     9853.69     9852.07   1554.05 o 
  -8   3   2      378.07      396.85     72.92 o 
  -7   3   2      101.67      100.83     24.33 o 
  -6   3   2     4806.41     4676.46    230.97 o 
  -5   3   2    11920.65    12519.62    215.65 o 
  -4   3   2    19867.14    20670.78    307.25 o 
  -3   3   2     4528.77     4620.15     85.43 o 
  -2   3   2     1828.67     1902.32     40.75 o 
  -1   3   2    18965.56    19600.22    630.73 o 
   0   3   2    19537.86    19159.82    224.38 o 
   1   3   2      922.39      946.70     33.28 o 
   2   3   2     3099.66     3562.47    124.39 o 
   3   3   2       92.18      133.84     18.93 o 
   4   3   2    10855.13    10447.98    205.06 o 
   5   3   2     5091.66     4576.61    129.56 o 
   6   3   2     5718.14     5249.36    151.92 o 
   7   3   2     2846.49     2710.36    260.38 o 
   8   3   2     2624.24     2580.85    115.05 o 
   9   3   2      190.11      180.83     31.73 o 
  10   3   2     1203.13     1067.79     79.95 o 
  11   3   2     2421.59     2478.42    122.03 o 
  12   3   2     1305.50     1410.77     91.26 o 
  13   3   2     3067.31     3217.66    140.98 o 
  14   3   2     1747.05     1803.39     94.29 o 
  15   3   2      373.67      395.78     34.05 o 
  16   3   2      345.41      347.72     31.71 o 
  17   3   2     1797.09     1867.78     74.04 o 
  18   3   2     2440.08     2542.74     93.73 o 
  19   3   2     1457.98     1592.57     98.61 o 
  20   3   2      306.45      391.94     46.05 o 
  21   3   2      291.47      290.68     38.31 o 
  22   3   2     1464.26     1640.94     86.95 o 
  23   3   2     1813.67     2151.45     93.01 o 
 -25   4   2      642.35      703.99     46.49 o 
 -24   4   2      512.45      495.19     28.39 o 
 -23   4   2      296.21      301.48     33.16 o 
 -22   4   2      166.65      173.01     19.84 o 
 -21   4   2       47.50       46.52     12.62 o 
 -20   4   2      344.85      339.20     22.95 o 
 -19   4   2     1723.55     1635.21     52.82 o 
 -18   4   2      175.15      174.34     21.28 o 
 -17   4   2     1897.28     1864.76     70.12 o 
 -16   4   2      423.92      464.66     34.46 o 
 -15   4   2     2027.05     2023.81     67.10 o 
 -14   4   2     4214.37     4462.52    260.60 o 
 -13   4   2     1105.93     1033.80    121.65 o 
 -12   4   2      183.71      105.30     32.03 o 
 -11   4   2     1113.34      975.94    107.67 o 
 -10   4   2     1041.93     1200.55    109.03 o 
  -9   4   2      861.18      921.22     60.15 o 
  -8   4   2      265.48      228.23     24.79 o 
  -7   4   2     2713.35     2720.19    103.66 o 
  -6   4   2     5437.62     5368.11    133.41 o 
  -5   4   2      226.36      229.24     21.84 o 
  -4   4   2      981.79     1039.91     42.50 o 
  -3   4   2      183.13      213.21     17.14 o 
  -2   4   2     3694.56     3923.40     77.72 o 
  -1   4   2     7336.61     8293.48    134.47 o 
   0   4   2     4690.41     4882.88     75.90 o 
   1   4   2     4186.19     4311.44    139.03 o 
   2   4   2    23620.14    23613.18    497.95 o 
   3   4   2      535.65      389.82     42.54 o 
   4   4   2      329.28      420.93     32.21 o 
   5   4   2     1433.20     1419.91     66.53 o 
   6   4   2       67.04       78.43     17.69 o 
   7   4   2      254.87      274.62     34.64 o 
   8   4   2      246.36      221.44     37.73 o 
   9   4   2     1306.42     1214.24     82.08 o 
  10   4   2     3029.65     3096.44    282.05 o 
  11   4   2      133.79      190.65     30.92 o 
  12   4   2        7.60        9.00     28.97 o 
  13   4   2       36.93       20.46     11.74 o 
  14   4   2     4965.23     5443.98    202.80 o 
  15   4   2     1635.28     1719.64    105.84 o 
  16   4   2     1326.15     1414.87     95.76 o 
  17   4   2       58.75       76.31     26.34 o 
  18   4   2        2.69       10.61     13.11 o 
  19   4   2      379.49      398.90     48.70 o 
  20   4   2      964.17      918.19     74.14 o 
  21   4   2      486.78      626.13     55.30 o 
  22   4   2      435.71      505.32     46.86 o 
  23   4   2        5.32        3.03      7.39 o 
 -24   5   2        5.20        1.60      6.05 o 
 -23   5   2       13.46       15.25      9.75 o 
 -22   5   2       12.24       19.06      8.61 o 
 -21   5   2      205.79      206.69     17.00 o 
 -20   5   2      390.96      317.60     22.27 o 
 -19   5   2      219.72      195.02     18.01 o 
 -18   5   2      409.02      407.22     31.65 o 
 -17   5   2      100.75      107.63     17.32 o 
 -16   5   2     1220.03     1281.90     56.94 o 
 -15   5   2       18.72       27.35      9.58 o 
 -14   5   2     3346.03     3674.22    241.78 o 
 -13   5   2      896.74      913.69    123.35 o 
 -12   5   2      190.82      105.85     32.41 o 
 -11   5   2     9345.95     9730.25    373.34 o 
 -10   5   2     2394.54     2893.47    172.19 o 
  -9   5   2       29.30       26.43     17.24 o 
  -8   5   2       29.34       15.84     11.09 o 
  -7   5   2      126.04      168.39     30.59 o 
  -6   5   2      132.14      291.38     73.34 o 
  -5   5   2     2697.61     2738.57     85.22 o 
  -4   5   2     4059.99     4254.24    102.48 o 
  -3   5   2      572.03      552.65     29.39 o 
  -2   5   2     9526.09    10348.49    263.75 o 
  -1   5   2    21635.71    22792.94    340.04 o 
   0   5   2    15678.99    17016.26    177.44 o 
   1   5   2     1717.33     1726.52     68.67 o 
   2   5   2     2686.56     2703.02     66.24 o 
   3   5   2     1496.90     1614.46     93.88 o 
   4   5   2      624.02      524.41     58.96 o 
   5   5   2     4517.44     4630.35     97.12 o 
   6   5   2     1050.52     1152.59     65.19 o 
   7   5   2      569.13      406.74     86.02 o 
   8   5   2      317.22      309.58     40.78 o 
   9   5   2     3842.37     4132.18    154.65 o 
  10   5   2      777.45      844.99    124.16 o 
  11   5   2      122.32      139.87     60.70 o 
  12   5   2      950.39     1009.14     78.33 o 
  13   5   2      617.99      703.39     53.88 o 
  14   5   2       65.39       96.80     28.73 o 
  15   5   2       11.08       31.64     21.64 o 
  16   5   2     3393.10     3356.27    155.83 o 
  17   5   2        9.41       15.81     16.36 o 
  18   5   2      168.30      177.91     35.29 o 
  19   5   2      132.03      158.34     30.68 o 
  20   5   2       25.90       20.39     15.20 o 
  21   5   2       65.28       38.71     12.26 o 
  22   5   2       55.00       62.42     19.03 o 
  23   5   2      209.71      241.70     29.17 o 
 -24   6   2       19.29       11.10     11.23 o 
 -23   6   2       10.56       25.59     10.00 o 
 -22   6   2       18.11       10.45      6.49 o 
 -21   6   2       52.54       42.38      8.22 o 
 -20   6   2      512.76      479.57     26.92 o 
 -19   6   2      958.35      963.72     39.61 o 
 -18   6   2       20.41       24.90      7.27 o 
 -17   6   2      258.54      237.93     24.43 o 
 -16   6   2      130.22      160.41     21.00 o 
 -15   6   2      135.98      132.68     12.76 o 
 -14   6   2       27.92       16.21     10.37 o 
 -13   6   2      756.83      867.11    121.42 o 
 -12   6   2      275.26      290.95     66.49 o 
 -11   6   2     1919.03     2062.14    157.61 o 
 -10   6   2        9.42        9.31     15.20 o 
  -9   6   2      676.77      833.39     81.19 o 
  -8   6   2     9138.80    10249.44    307.66 o 
  -7   6   2      366.81      404.08     46.10 o 
  -6   6   2      169.41      200.28     29.54 o 
  -5   6   2     1542.48     1683.10     83.07 o 
  -4   6   2     1603.97     1822.88     67.68 o 
  -3   6   2     1755.47     1794.29     61.83 o 
  -2   6   2       59.14       60.57      8.06 o 
  -1   6   2     1103.59     1243.50     28.38 o 
   0   6   2     2204.04     2184.67     48.61 o 
   1   6   2     6174.66     6161.08     90.46 o 
   2   6   2      279.68      287.36     15.96 o 
   3   6   2      989.64      958.89     71.87 o 
   4   6   2     4566.61     4242.21    117.05 o 
   5   6   2     3608.28     3751.39    109.93 o 
   6   6   2      247.28      357.65     60.77 o 
   7   6   2        5.77        4.51      8.55 o 
   8   6   2      605.47      568.55     51.45 o 
   9   6   2     1973.43     2042.72    250.40 o 
  10   6   2      842.11     1012.67     75.74 o 
  11   6   2      643.27      681.69     62.69 o 
  12   6   2      129.86      177.26     49.79 o 
  13   6   2       66.37       89.26     38.15 o 
  14   6   2      789.88      982.19     80.59 o 
  15   6   2      147.42      148.33     32.48 o 
  16   6   2      322.28      353.30     48.75 o 
  17   6   2       26.25       11.81     15.08 o 
  18   6   2        4.86       -3.53     17.58 o 
  19   6   2      308.75      266.77     40.97 o 
  20   6   2      132.78      121.70     25.92 o 
  21   6   2       61.19       79.60     18.76 o 
  22   6   2       50.35       58.58     17.29 o 
  23   6   2        6.18       21.68     13.03 o 
 -24   7   2       77.91       81.07     17.31 o 
 -23   7   2      416.33      442.33     21.51 o 
 -22   7   2     2253.58     2116.01     64.04 o 
 -21   7   2     1443.31     1455.40     55.26 o 
 -20   7   2      140.64      151.64     15.11 o 
 -19   7   2      437.09      383.33     24.71 o 
 -18   7   2       69.24       70.93     11.19 o 
 -17   7   2     8470.98     7987.47    167.13 o 
 -16   7   2     1648.16     1548.89     50.38 o 
 -15   7   2      821.43      765.13     31.43 o 
 -14   7   2      248.52      224.89     16.01 o 
 -13   7   2      528.18      409.84     88.34 o 
 -12   7   2      334.99      232.49     61.47 o 
 -11   7   2     3941.76     4009.42    225.36 o 
 -10   7   2     1010.10     1372.59    118.73 o 
  -9   7   2     2008.14     2194.20    135.90 o 
  -8   7   2     4775.87     6309.36    226.28 o 
  -7   7   2    21048.55    25159.93    566.22 o 
  -6   7   2    15623.50    17486.70    409.67 o 
  -5   7   2    12246.42    13895.60    331.60 o 
  -4   7   2     5898.88     6188.25    180.22 o 
  -3   7   2     2284.68     2427.25     97.98 o 
  -2   7   2     6098.87     6309.25    130.88 o 
  -1   7   2     2258.81     2543.46     53.31 o 
   0   7   2      907.20     1090.81     34.85 o 
   1   7   2    11516.69    10931.87    157.21 o 
   2   7   2     8242.50     8121.93    304.22 o 
   3   7   2       62.83       69.71     13.94 o 
   4   7   2      533.66      567.47     40.99 o 
   5   7   2     4952.81     4963.93    135.74 o 
   6   7   2     9941.01     8745.99    338.17 o 
   7   7   2    11646.98    10269.54    386.30 o 
   8   7   2     1547.94     1504.44    137.53 o 
   9   7   2      791.11      874.20     95.58 o 
  10   7   2       47.63       68.12     36.92 o 
  11   7   2      571.49      688.20     90.93 o 
  12   7   2     2633.03     2783.84    113.72 o 
  13   7   2     1176.97     1182.93     91.11 o 
  14   7   2     2495.87     2751.44    142.83 o 
  15   7   2      613.07      653.45     67.38 o 
  16   7   2     2968.19     3150.59    151.72 o 
  17   7   2     1742.36     1657.07    106.30 o 
  18   7   2     1923.00     2051.63    116.82 o 
  19   7   2      149.20      164.89     32.70 o 
  20   7   2      141.81      168.23     30.88 o 
  21   7   2      173.62      171.01     30.07 o 
  22   7   2       79.29      103.96     21.66 o 
 -24   8   2     2495.90     2410.86     92.53 o 
 -23   8   2      951.34      978.92     40.81 o 
 -22   8   2       30.09       27.68     12.90 o 
 -21   8   2       56.17       69.67     12.70 o 
 -20   8   2     2481.18     2350.42     74.08 o 
 -19   8   2     5190.37     5085.55     99.90 o 
 -18   8   2     5961.09     5713.23    109.21 o 
 -17   8   2      298.97      338.65     23.75 o 
 -16   8   2      344.26      341.34     25.29 o 
 -15   8   2     1451.38     1417.42     43.59 o 
 -14   8   2     1310.69     1219.24     40.24 o 
 -13   8   2     3159.28     2783.07    288.72 o 
 -12   8   2     3897.73     3833.39    269.75 o 
 -11   8   2      320.63      295.12     43.90 o 
 -10   8   2      963.10      969.31     68.35 o 
  -9   8   2     6682.39     7512.45    276.77 o 
  -8   8   2     7920.80     8420.18    273.63 o 
  -7   8   2     8002.16     8508.99    258.87 o 
  -6   8   2     2118.08     2198.73    106.22 o 
  -5   8   2      155.82      205.00     28.64 o 
  -4   8   2     7681.66     7461.43    207.35 o 
  -3   8   2      469.40      503.78     42.41 o 
  -2   8   2     4643.41     4741.57    150.19 o 
  -1   8   2     3705.90     3789.85     97.92 o 
   0   8   2     7661.43     7995.13    160.33 o 
   1   8   2     1135.63     1252.93     41.02 o 
   2   8   2     2363.54     2204.25     64.68 o 
   3   8   2    12972.91    12287.98    234.32 o 
   4   8   2    17329.31    15798.75    295.62 o 
   5   8   2     3116.59     2598.02    128.64 o 
   6   8   2      458.67      498.09     73.11 o 
   7   8   2     6078.37     5751.08    279.29 o 
   8   8   2     1863.78     1571.72    143.00 o 
   9   8   2     2244.92     2110.46    169.32 o 
  10   8   2     5281.70     5024.17    271.17 o 
  11   8   2     5182.10     5488.14    280.57 o 
  12   8   2     1150.13     1228.05     75.24 o 
  13   8   2      133.03      134.09     33.92 o 
  14   8   2     3829.83     4190.56    183.52 o 
  15   8   2     3876.88     3881.84    174.77 o 
  16   8   2     1567.48     1603.70    106.73 o 
  17   8   2       55.16       74.40     23.80 o 
  18   8   2      146.68      159.72     31.34 o 
  19   8   2     2293.36     2416.36    122.00 o 
  20   8   2     2338.08     2522.30    120.19 o 
  21   8   2     3546.22     3954.76    146.34 o 
  22   8   2     1289.29     1426.20     75.71 o 
 -23   9   2      499.39      529.88     28.95 o 
 -22   9   2     3247.72     3176.16    115.76 o 
 -21   9   2     4457.51     4315.57    149.42 o 
 -20   9   2     3172.33     2941.45    123.56 o 
 -19   9   2       95.21       73.82     21.22 o 
 -18   9   2     3744.49     3587.56    108.48 o 
 -17   9   2     1050.23      953.63     55.03 o 
 -16   9   2    17242.16    16390.33    290.59 o 
 -15   9   2     6198.61     5605.44    140.56 o 
 -14   9   2     6737.07     6430.47    162.52 o 
 -13   9   2       51.97       73.75     14.83 o 
 -12   9   2     1135.11     1129.03    145.84 o 
 -11   9   2     9265.32     9067.39    446.26 o 
 -10   9   2    11833.70    12873.59    295.42 o 
  -9   9   2    17756.35    20522.45    397.69 o 
  -8   9   2       76.86       93.09     34.26 o 
  -7   9   2     1943.97     1977.74    109.82 o 
  -6   9   2     8704.73     9148.82    260.53 o 
  -5   9   2    19951.88    21834.94    481.45 o 
  -4   9   2    25204.44    26023.29    547.31 o 
  -3   9   2     6486.52     6471.62    188.69 o 
  -2   9   2     5877.97     6530.84    188.27 o 
  -1   9   2      283.02      320.00     26.50 o 
   0   9   2    19930.29    20362.33    342.54 o 
   1   9   2     3387.98     3259.18     83.43 o 
   2   9   2    17597.13    15865.15    198.22 o 
   3   9   2     2573.23     2564.35     77.04 o 
   4   9   2     7296.28     7610.12    199.96 o 
   5   9   2    16523.05    16188.31    257.88 o 
   6   9   2    18908.05    15846.00    513.89 o 
   7   9   2    12824.51    10383.85    400.81 o 
   8   9   2    10391.35     9714.01    393.78 o 
   9   9   2      881.54      884.39    106.40 o 
  10   9   2      175.96      152.88     47.61 o 
  11   9   2     1819.62     1908.10    158.43 o 
  12   9   2     3579.94     3565.60    171.56 o 
  13   9   2     9015.34     8822.88    293.11 o 
  14   9   2     3356.07     3698.03    173.30 o 
  15   9   2       46.68       94.17     30.89 o 
  16   9   2      809.75      787.12     77.32 o 
  17   9   2     5821.24     6198.93    223.65 o 
  18   9   2     4643.26     5176.04    195.87 o 
  19   9   2     2437.00     2577.00    125.92 o 
  20   9   2      303.62      347.32     41.81 o 
  21   9   2       20.40       36.95     16.62 o 
  22   9   2     1109.04     1223.64     66.70 o 
 -23  10   2     3432.06     3311.75     78.39 o 
 -22  10   2      462.03      428.38     27.67 o 
 -21  10   2      422.35      372.32     39.01 o 
 -20  10   2     4176.88     4081.40    148.57 o 
 -19  10   2     6729.96     6259.52    200.79 o 
 -18  10   2     2419.53     2285.00    112.64 o 
 -17  10   2     3914.74     3451.49    100.16 o 
 -16  10   2       70.83       94.35     14.87 o 
 -15  10   2     1341.38     1237.18     93.64 o 
 -14  10   2     5875.33     4895.66    202.22 o 
 -13  10   2     4565.00     4216.32    178.48 o 
 -12  10   2     5886.78     5918.38    176.59 o 
 -11  10   2     1161.23      865.71    128.73 o 
 -10  10   2      805.39      903.33     97.95 o 
  -9  10   2     8692.22     9574.00    372.66 o 
  -8  10   2    33068.14    36890.77    950.17 o 
  -7  10   2    26482.85    29491.18    890.54 o 
  -6  10   2     4332.66     4340.72    183.56 o 
  -5  10   2       18.58       27.15     12.13 o 
  -4  10   2      257.87      231.78     68.89 o 
  -3  10   2     8708.06     8488.78    287.72 o 
  -2  10   2    13398.78    13578.20    474.69 o 
  -1  10   2     7503.74     7349.24    269.20 o 
   0  10   2     5063.88     5501.82    118.88 o 
   1  10   2     4633.02     5377.42    130.94 o 
   2  10   2      608.38      593.99     34.48 o 
   3  10   2    47307.96    40779.62   2363.41 o 
   4  10   2    14483.29    13363.26    223.54 o 
   5  10   2     7273.47     6909.68    151.83 o 
   6  10   2       69.12       80.18     20.59 o 
   7  10   2     1674.17     1497.75     95.72 o 
   8  10   2     4449.43     4427.03    177.01 o 
   9  10   2     6710.14     6593.56    319.15 o 
  10  10   2     8805.40     8989.17    378.09 o 
  11  10   2     5453.26     5213.93    264.56 o 
  12  10   2     2805.66     2925.33    153.54 o 
  13  10   2      175.17      178.04     40.04 o 
  14  10   2     9854.13    10642.85    331.96 o 
  15  10   2     7746.11     8424.70    281.55 o 
  16  10   2     2777.17     2893.27    149.54 o 
  17  10   2      566.08      589.21     62.34 o 
  18  10   2      619.41      623.71     41.65 o 
  19  10   2     2045.98     2096.33     73.51 o 
  20  10   2     3646.06     3805.91    144.03 o 
  21  10   2     2442.57     2856.51    112.89 o 
  22  10   2     1559.67     1697.60     75.60 o 
 -23  11   2     2984.36     2703.21     93.78 o 
 -22  11   2     1729.87     1867.87     58.35 o 
 -21  11   2     3817.61     3629.56    162.15 o 
 -20  11   2     1366.06     1404.99     79.56 o 
 -19  11   2      165.44      159.53     28.87 o 
 -18  11   2     2886.56     2687.55    120.87 o 
 -17  11   2     5230.61     4600.49    170.12 o 
 -16  11   2     8325.08     7652.36    175.65 o 
 -15  11   2    11224.45     9700.79    206.37 o 
 -14  11   2     5127.37     3966.88    180.10 o 
 -13  11   2      467.03      379.75     48.10 o 
 -12  11   2     2433.43     2384.74    163.38 o 
 -11  11   2    13801.30    12457.62    308.27 o 
 -10  11   2    12757.41    12740.53    332.86 o 
  -9  11   2    10689.79    12019.99    441.76 o 
  -8  11   2      560.96      689.89     99.64 o 
  -7  11   2     3951.46     5045.24    303.02 o 
  -6  11   2    12586.88    14129.83    573.26 o 
  -5  11   2    34278.70    35108.55   1045.04 o 
  -4  11   2    20056.16    16599.85    662.00 o 
  -3  11   2     6911.87     6516.20    378.30 o 
  -2  11   2     1242.13     1492.12    115.85 o 
  -1  11   2    12384.30    12577.98    261.54 o 
   0  11   2     9701.23     8955.04    200.04 o 
   1  11   2    12073.37    11558.10    195.90 o 
   2  11   2     5738.41     5030.92    115.23 o 
   3  11   2    10285.55    10116.97    179.11 o 
   4  11   2    13683.33    12760.12    273.45 o 
   5  11   2     7400.04     7075.97    188.40 o 
   6  11   2    10415.38     9698.72    256.24 o 
   7  11   2    11864.16    10531.82    988.07 o 
   8  11   2     6198.22     5807.96    209.10 o 
   9  11   2      477.91      430.37     55.70 o 
  10  11   2      543.78      585.27     95.55 o 
  11  11   2     1792.38     1666.74    115.00 o 
  12  11   2     5142.66     4635.70    205.57 o 
  13  11   2    13241.63    13822.41    401.17 o 
  14  11   2     3145.66     3327.02    168.73 o 
  15  11   2        3.35       -3.57     15.03 o 
  16  11   2      608.44      638.62     46.71 o 
  17  11   2     3489.89     3716.04    112.88 o 
  18  11   2     4656.04     4931.53    126.56 o 
  19  11   2     2806.62     2988.25     88.15 o 
  20  11   2      541.01      555.11     48.38 o 
  21  11   2       98.59      103.37     20.49 o 
 -22  12   2      155.98      152.72     15.21 o 
 -21  12   2      791.15      737.30     48.76 o 
 -20  12   2     2655.43     2537.74     75.36 o 
 -19  12   2     4904.12     4580.88    160.75 o 
 -18  12   2      954.97      879.71     66.30 o 
 -17  12   2     1938.45     1870.42     74.89 o 
 -16  12   2       83.06       69.07     16.66 o 
 -15  12   2     3045.36     2753.13     96.89 o 
 -14  12   2     5593.70     5021.74    195.22 o 
 -13  12   2     3621.56     2996.44    150.45 o 
 -12  12   2     5304.78     4724.77    185.71 o 
 -11  12   2     2283.11     2295.88    101.56 o 
 -10  12   2     1294.54     1366.97     63.94 o 
  -9  12   2     4485.01     5165.81    282.50 o 
  -8  12   2     9463.09    10618.55    446.30 o 
  -7  12   2    12217.31    14882.77    576.31 o 
  -6  12   2    13044.86    14223.56    593.63 o 
  -5  12   2     1166.80     1381.84    179.50 o 
  -4  12   2     3543.82     3100.59    270.39 o 
  -3  12   2     5841.63     5377.96    349.51 o 
  -2  12   2     4688.26     4124.72    288.13 o 
  -1  12   2    11437.56    10830.16    459.77 o 
   0  12   2     2261.71     2100.64    172.79 o 
   1  12   2     2635.95     2813.18    118.65 o 
   2  12   2     4548.73     4169.67    143.32 o 
   3  12   2    18141.66    17449.55    345.73 o 
   4  12   2    14766.20    13846.30    297.86 o 
   5  12   2     7961.43     8372.95    316.21 o 
   6  12   2      178.63      189.09     46.69 o 
   7  12   2      673.50      730.46     95.15 o 
   8  12   2     3805.36     3588.70    232.02 o 
   9  12   2     3683.73     3685.34    162.74 o 
  10  12   2     5927.01     5879.40    184.82 o 
  11  12   2      438.85      368.37     37.81 o 
  12  12   2      191.48      168.80     26.14 o 
  13  12   2     2329.27     2328.49    100.52 o 
  14  12   2     8944.42     9813.73    226.32 o 
  15  12   2     5774.05     6183.79    165.63 o 
  16  12   2     3527.32     3887.63    121.03 o 
  17  12   2      377.67      434.32     35.89 o 
  18  12   2      427.88      479.13     35.04 o 
  19  12   2      841.59      887.86     44.00 o 
  20  12   2     1601.93     1686.37     56.43 o 
  21  12   2     2168.15     2388.94     90.64 o 
 -22  13   2     2098.82     1996.16     86.80 o 
 -21  13   2     1638.05     1570.13     77.06 o 
 -20  13   2     1015.66      975.93     62.65 o 
 -19  13   2        3.19        0.15     14.89 o 
 -18  13   2     1227.12     1105.65     72.39 o 
 -17  13   2      682.04      701.02     44.50 o 
 -16  13   2     2786.80     2531.21     90.01 o 
 -15  13   2     1364.87     1228.92     62.21 o 
 -14  13   2     2808.45     2443.01    206.10 o 
 -13  13   2      155.23      158.44     22.30 o 
 -12  13   2     1089.61     1105.21     84.44 o 
 -11  13   2     3781.94     3705.96    156.03 o 
 -10  13   2     7031.09     6783.87    146.15 o 
  -9  13   2     1910.60     1780.40    138.45 o 
  -8  13   2      630.01      592.72    103.38 o 
  -7  13   2      120.84      142.92     53.47 o 
  -6  13   2     9219.09    10556.50    522.95 o 
  -5  13   2     5052.33     5390.88    368.92 o 
  -4  13   2    12418.89    11176.85    555.54 o 
  -3  13   2     2372.01     2414.71    240.05 o 
  -2  13   2       16.77       13.61     17.71 o 
  -1  13   2     5570.83     6105.41    341.56 o 
   0  13   2     8799.06     8667.12    390.46 o 
   1  13   2     7619.54     7092.98    322.90 o 
   2  13   2    14963.14    15185.02    610.98 o 
   3  13   2     3362.45     3055.52    126.34 o 
   4  13   2     1033.85      963.94     68.08 o 
   5  13   2     2484.36     2161.55    155.09 o 
   6  13   2     5994.81     5603.69    273.61 o 
   7  13   2     4089.07     3841.86    234.67 o 
   8  13   2     1403.41     1394.94    125.23 o 
   9  13   2      467.97      544.64     63.26 o 
  10  13   2      399.94      412.46     58.65 o 
  11  13   2     2603.22     2643.86    155.94 o 
  12  13   2     5220.27     4847.74    237.50 o 
  13  13   2     5258.84     5149.39    156.56 o 
  14  13   2      458.91      487.69     42.60 o 
  15  13   2       39.24       42.14     17.47 o 
  16  13   2      498.92      583.91     43.66 o 
  17  13   2     1972.27     2150.58     80.23 o 
  18  13   2     1788.51     1906.36     69.82 o 
  19  13   2     1479.07     1495.42     55.78 o 
  20  13   2      101.37       93.36     12.20 o 
 -21  14   2      104.20      110.06     14.45 o 
 -20  14   2     1345.82     1314.12     55.91 o 
 -19  14   2      585.35      499.32     45.57 o 
 -18  14   2     2157.32     1967.48     97.45 o 
 -17  14   2      831.41      740.20     69.79 o 
 -16  14   2      187.66      146.38     22.33 o 
 -15  14   2     1685.48     1545.68     86.47 o 
 -14  14   2     2653.87     2323.60    114.78 o 
 -13  14   2     3841.73     3477.65    111.04 o 
 -12  14   2      928.64      846.46     51.52 o 
 -11  14   2       89.79       90.03     17.99 o 
 -10  14   2      180.36      193.03     32.36 o 
  -9  14   2     3615.55     3328.71    107.40 o 
  -8  14   2     1371.47     1307.40     88.81 o 
  -7  14   2     7471.33     7795.11    933.23 o 
  -6  14   2      865.78     1005.71    154.18 o 
  -5  14   2      233.77      230.39     85.15 o 
  -4  14   2     1608.18     1406.83    195.35 o 
  -3  14   2      895.34      938.84    154.04 o 
  -2  14   2     3127.82     3163.17    271.32 o 
  -1  14   2     1999.26     1875.87    192.61 o 
   0  14   2     1177.86     1233.23    140.53 o 
   1  14   2        6.62      170.03     47.97 o 
   2  14   2      801.74      637.20     88.94 o 
   3  14   2     2230.75     2083.96    112.54 o 
   4  14   2     9852.60     9496.60    250.50 o 
   5  14   2     3328.81     3269.66    201.98 o 
   6  14   2     1406.83     1383.75     75.45 o 
   7  14   2       26.27       36.94     14.72 o 
   8  14   2      987.14     1016.63     86.44 o 
   9  14   2     4973.63     5548.07    228.96 o 
  10  14   2     2160.97     2234.30    143.33 o 
  11  14   2      627.77      656.31     78.12 o 
  12  14   2      260.40      288.62     51.21 o 
  13  14   2     1397.54     1330.98    111.40 o 
  14  14   2     1561.11     1864.85    127.51 o 
  15  14   2     1428.39     1446.11     72.48 o 
  16  14   2      538.89      539.20     41.73 o 
  17  14   2       80.28       83.73     16.00 o 
  18  14   2        3.72       -5.55      9.87 o 
  19  14   2      145.33      141.59     15.66 o 
  20  14   2      243.03      230.74     25.13 o 
 -21  15   2      445.35      424.91     38.42 o 
 -20  15   2       26.59       27.94      9.54 o 
 -19  15   2      272.59      267.72     24.56 o 
 -18  15   2      196.11      183.69     47.58 o 
 -17  15   2      873.63      842.08     47.01 o 
 -16  15   2      325.76      317.26     30.76 o 
 -15  15   2      494.09      417.99     42.84 o 
 -14  15   2       87.26       58.07     23.39 o 
 -13  15   2       27.92       38.48     14.40 o 
 -12  15   2       47.37       32.54     25.10 o 
 -11  15   2     3451.02     3500.12    172.84 o 
 -10  15   2      710.77      707.84     37.91 o 
  -9  15   2      447.70      403.89     35.92 o 
  -8  15   2       12.37       14.07     10.58 o 
  -7  15   2      381.62      416.99     39.30 o 
  -6  15   2     1051.58     1073.13    206.19 o 
  -5  15   2      736.88      707.16     51.89 o 
  -4  15   2      244.95      179.29     64.81 o 
  -3  15   2     1030.74     1184.48    174.96 o 
  -2  15   2       19.81       34.77     25.18 o 
  -1  15   2      240.14      254.24     76.14 o 
   0  15   2      424.64      421.84     83.95 o 
   1  15   2     1637.72     1784.65    166.07 o 
   2  15   2     1215.00     1447.13    140.88 o 
   3  15   2     1660.36     1611.89     77.21 o 
   4  15   2      985.23     1012.84     53.07 o 
   5  15   2      597.20      599.89     55.32 o 
   6  15   2      131.66      116.44     25.49 o 
   7  15   2      505.13      623.03     66.21 o 
   8  15   2       38.82       63.13     23.84 o 
   9  15   2        2.56       22.03     16.05 o 
  10  15   2      513.77      444.94     63.05 o 
  11  15   2      675.94      796.73     86.95 o 
  12  15   2     2761.38     2897.96    172.51 o 
  13  15   2      660.10      644.97     76.98 o 
  14  15   2      112.67      144.50     37.76 o 
  15  15   2        1.08        4.95     22.31 o 
  16  15   2      489.12      544.50     59.78 o 
  17  15   2      226.26      246.52     35.09 o 
  18  15   2      387.90      400.86     40.89 o 
  19  15   2       82.14       81.84     15.77 o 
 -20  16   2       23.03       32.38     13.45 o 
 -19  16   2       90.51       83.09     13.88 o 
 -18  16   2       69.04       73.58     13.92 o 
 -17  16   2        0.13        1.32     15.06 o 
 -16  16   2        5.11        9.82      9.93 o 
 -15  16   2       30.46       30.46      8.93 o 
 -14  16   2      514.86      431.26     34.93 o 
 -13  16   2     1051.52     1002.06     48.84 o 
 -12  16   2      175.36      154.72     19.19 o 
 -11  16   2      814.05      792.70     53.38 o 
 -10  16   2      391.09      384.21     28.24 o 
  -9  16   2      627.61      598.66     41.11 o 
  -8  16   2      294.44      285.70     26.90 o 
  -7  16   2       20.84       22.99     15.07 o 
  -6  16   2      472.57      443.85     33.37 o 
  -5  16   2      116.20      101.84     16.20 o 
  -4  16   2        9.07       -2.11      7.97 o 
  -3  16   2        8.02       23.16      8.57 o 
  -2  16   2      194.28      180.69     20.41 o 
  -1  16   2       85.87      110.54     15.00 o 
   0  16   2      157.77      186.65     19.83 o 
   1  16   2      163.78      149.57     18.10 o 
   2  16   2      113.65      128.97     17.68 o 
   3  16   2       32.28       39.20     11.66 o 
   4  16   2      325.21      318.92     33.96 o 
   5  16   2      536.25      549.45     46.82 o 
   6  16   2      124.53      125.44     24.25 o 
   7  16   2      115.24      102.35     17.48 o 
   8  16   2       18.67       22.49     17.30 o 
   9  16   2      174.33      171.85     41.31 o 
  10  16   2      190.97      242.26     51.42 o 
  11  16   2     1107.43     1115.98    105.61 o 
  12  16   2       11.06        3.97     29.03 o 
  13  16   2        0.38      -24.26     24.26 o 
  14  16   2        6.60       12.22     15.83 o 
  15  16   2       18.39       42.68     21.40 o 
  16  16   2       90.46       93.71     25.23 o 
  17  16   2        1.03        4.84     12.43 o 
  18  16   2       32.24       31.95      9.63 o 
  19  16   2        9.60        4.04     13.68 o 
 -19  17   2       15.26       30.04     13.18 o 
 -18  17   2        7.54       -3.00     13.95 o 
 -17  17   2       40.04       39.15     11.96 o 
 -16  17   2      507.99      510.23     31.29 o 
 -15  17   2      306.28      261.26     23.35 o 
 -14  17   2      322.56      276.18     24.75 o 
 -13  17   2      322.20      296.29     25.98 o 
 -12  17   2      131.43      125.85     17.54 o 
 -11  17   2     2751.26     2784.55     82.64 o 
 -10  17   2     1461.08     1459.27     57.07 o 
  -9  17   2     3296.22     3238.25    112.62 o 
  -8  17   2       66.96       57.62     14.33 o 
  -7  17   2       32.76       53.04     12.88 o 
  -6  17   2      482.72      477.40     50.86 o 
  -5  17   2     1065.91     1085.27     53.83 o 
  -4  17   2       61.52       74.94     15.84 o 
  -3  17   2      391.91      416.24     33.11 o 
  -2  17   2       13.07       24.14     10.11 o 
  -1  17   2      153.48      154.37     21.05 o 
   0  17   2      513.72      559.25     39.38 o 
   1  17   2       83.55      114.46     18.42 o 
   2  17   2     2175.33     2245.80     86.90 o 
   3  17   2      862.98      915.39     55.56 o 
   4  17   2      582.91      551.81     59.13 o 
   5  17   2       82.18       60.26     15.60 o 
   6  17   2      610.28      618.65     50.58 o 
   7  17   2     1074.30     1142.51    120.13 o 
   8  17   2      127.40       77.12     32.10 o 
   9  17   2       64.52       49.74     25.77 o 
  10  17   2      411.18      388.57     41.83 o 
  11  17   2      551.97      570.98     55.39 o 
  12  17   2      271.80      225.15     44.46 o 
  13  17   2      591.43      573.15     72.35 o 
  14  17   2       30.36       48.02     17.74 o 
  15  17   2      120.90      100.88     18.93 o 
  16  17   2       13.13       12.94     13.53 o 
  17  17   2       88.78       74.88     13.61 o 
  18  17   2      107.59      117.65     14.19 o 
 -19  18   2      656.26      621.69     46.72 o 
 -18  18   2      260.26      273.37     35.10 o 
 -17  18   2      308.45      312.33     26.60 o 
 -16  18   2      153.71      174.33     17.80 o 
 -15  18   2      198.08      184.37     19.28 o 
 -14  18   2      442.96      382.62     40.09 o 
 -13  18   2      807.32      767.90     42.06 o 
 -12  18   2      733.92      700.92     55.36 o 
 -11  18   2      893.03      955.74     46.76 o 
 -10  18   2       68.56       75.27     18.25 o 
  -9  18   2      764.62      793.09     49.61 o 
  -8  18   2     2237.18     2127.69     92.19 o 
  -7  18   2     3937.64     3784.31    155.83 o 
  -6  18   2     1030.01     1056.04     76.67 o 
  -5  18   2      694.25      677.17     43.18 o 
  -4  18   2      376.48      355.14     31.10 o 
  -3  18   2      761.78      749.69     46.16 o 
  -2  18   2     2132.64     2149.26     81.45 o 
  -1  18   2     1212.91     1230.55     74.72 o 
   0  18   2      328.27      303.28     30.69 o 
   1  18   2      886.11      945.29     55.16 o 
   2  18   2      628.29      633.33     45.26 o 
   3  18   2     2579.31     2626.67    100.44 o 
   4  18   2     3191.98     3519.90    121.16 o 
   5  18   2     1308.23     1370.86     75.32 o 
   6  18   2       11.42       -6.83     25.55 o 
   7  18   2       17.41        3.41     10.36 o 
   8  18   2     1115.45     1126.72     66.81 o 
   9  18   2     2476.31     2619.49    108.33 o 
  10  18   2     1964.69     2026.20     76.05 o 
  11  18   2      131.16      123.71     19.39 o 
  12  18   2      193.56      146.45     25.25 o 
  13  18   2       44.62       19.35     15.92 o 
  14  18   2      707.68      712.71     50.48 o 
  15  18   2      340.42      366.40     33.40 o 
  16  18   2      692.46      829.07     64.50 o 
  17  18   2       81.29      120.51     27.18 o 
 -18  19   2      780.77      826.94     55.85 o 
 -17  19   2      943.72     1013.11     69.83 o 
 -16  19   2     1676.92     1864.29     72.66 o 
 -15  19   2     1437.04     1416.81     51.86 o 
 -14  19   2      737.69      641.76     36.14 o 
 -13  19   2       25.17       10.02     14.91 o 
 -12  19   2      683.45      706.84     51.21 o 
 -11  19   2     1433.61     1415.16    117.06 o 
 -10  19   2     3698.23     3514.49    220.36 o 
  -9  19   2     1867.62     1834.01    101.69 o 
  -8  19   2      149.15      128.59     21.02 o 
  -7  19   2      451.56      465.13     52.70 o 
  -6  19   2     5221.89     5184.64    190.94 o 
  -5  19   2     3560.21     3357.97    104.40 o 
  -4  19   2     5612.01     5561.34    140.43 o 
  -3  19   2     1263.75     1241.73     60.91 o 
  -2  19   2       17.22       34.64     15.17 o 
  -1  19   2     2822.52     2691.67    123.67 o 
   0  19   2     1945.51     1939.78     91.07 o 
   1  19   2     3082.43     3004.02    104.61 o 
   2  19   2     5401.79     5658.46    155.20 o 
   3  19   2     1253.13     1380.74     72.62 o 
   4  19   2      825.66      932.68     60.98 o 
   5  19   2     2086.11     2131.48     97.10 o 
   6  19   2     2032.65     2204.39    100.80 o 
   7  19   2     4250.72     4705.42    193.43 o 
   8  19   2     1042.60     1179.87     74.05 o 
   9  19   2       99.09       83.45     14.55 o 
  10  19   2      356.89      367.50     41.03 o 
  11  19   2      845.11      908.18     58.44 o 
  12  19   2     2381.69     2733.37    109.97 o 
  13  19   2     2853.69     2860.72    254.15 o 
  14  19   2      846.31     1018.78     61.51 o 
  15  19   2       41.21       78.39     16.77 o 
  16  19   2      331.14      394.75     42.22 o 
 -17  20   2      653.34      666.53     50.49 o 
 -16  20   2       15.99       10.55     14.31 o 
 -15  20   2      820.49      799.96     47.16 o 
 -14  20   2     2609.84     2473.67    152.13 o 
 -13  20   2     2898.65     2725.54    212.47 o 
 -12  20   2     1596.47     1534.23    171.86 o 
 -11  20   2      635.72      613.11     87.95 o 
 -10  20   2       37.92       90.50     33.41 o 
  -9  20   2     1896.16     1920.83     78.94 o 
  -8  20   2     3970.14     3940.65    166.67 o 
  -7  20   2     5087.01     4900.45    186.54 o 
  -6  20   2     3208.35     3366.31    148.87 o 
  -5  20   2      216.81      211.15     37.36 o 
  -4  20   2      473.67      475.56     38.02 o 
  -3  20   2     4977.56     4971.87    133.83 o 
  -2  20   2     4768.16     4539.72    128.75 o 
  -1  20   2     3561.86     3478.93    112.47 o 
   0  20   2     1139.29     1153.20     62.52 o 
   1  20   2       70.81      106.67     21.68 o 
   2  20   2     2371.71     2587.35    100.65 o 
   3  20   2     3971.50     4096.01    133.66 o 
   4  20   2     4005.09     4248.02    139.82 o 
   5  20   2     2231.51     2506.13    106.82 o 
   6  20   2      465.87      531.05     48.51 o 
   7  20   2      258.76      301.40     37.43 o 
   8  20   2     2213.20     2457.41    107.84 o 
   9  20   2     4758.52     5403.74    163.17 o 
  10  20   2     2130.77     2422.05    151.85 o 
  11  20   2      728.56      733.67     57.27 o 
  12  20   2      121.21      142.82     18.76 o 
  13  20   2      600.69      632.72     58.03 o 
  14  20   2     1717.81     2000.45     85.85 o 
  15  20   2     2450.17     2696.45    216.68 o 
 -16  21   2     3593.90     3657.90    131.02 o 
 -15  21   2     2828.69     2981.84    117.96 o 
 -14  21   2      605.68      627.49     41.11 o 
 -13  21   2       50.23       29.98      9.40 o 
 -12  21   2     1536.24     1366.86    101.93 o 
 -11  21   2     3873.19     3606.31    325.54 o 
 -10  21   2     2798.64     2681.59    264.64 o 
  -9  21   2      670.36      748.43     70.07 o 
  -8  21   2       21.88       42.44     20.75 o 
  -7  21   2      721.23      770.46     69.01 o 
  -6  21   2     3955.20     3904.61    161.77 o 
  -5  21   2     7051.29     7191.18    235.60 o 
  -4  21   2     4786.23     4476.06    124.71 o 
  -3  21   2     2321.08     2248.66     85.19 o 
  -2  21   2      417.83      423.06     36.58 o 
  -1  21   2      392.20      464.50     38.80 o 
   0  21   2     2713.75     2832.19    102.62 o 
   1  21   2     3779.78     3871.97    125.96 o 
   2  21   2     3054.78     3291.74    116.50 o 
   3  21   2     2471.05     2871.68    110.41 o 
   4  21   2       29.46       53.00     18.36 o 
   5  21   2     2381.07     2501.70    107.50 o 
   6  21   2     4500.24     4810.27    155.81 o 
   7  21   2     4013.38     4498.14    149.41 o 
   8  21   2     2951.33     3344.34    125.06 o 
   9  21   2       77.44       86.59     32.54 o 
  10  21   2      499.31      532.19     68.28 o 
  11  21   2     2100.27     2271.98    189.55 o 
  12  21   2     3780.84     4237.88    140.31 o 
  13  21   2     2587.08     2963.53    140.68 o 
  14  21   2      431.69      505.82     50.24 o 
 -14  22   2     3544.50     3600.46    298.43 o 
 -13  22   2     3654.82     3222.86    250.21 o 
 -12  22   2     1569.76     1454.55    132.25 o 
 -11  22   2       69.14       43.93     18.54 o 
 -10  22   2      557.73      567.00     59.73 o 
  -9  22   2     1402.97     1409.32     94.99 o 
  -8  22   2     2436.80     2556.54    127.85 o 
  -7  22   2     3095.76     3146.14    142.95 o 
  -6  22   2      995.01     1046.88     77.74 o 
  -5  22   2       87.23       82.68     24.20 o 
  -4  22   2      678.99      698.23     63.73 o 
  -3  22   2     2126.52     2181.12     83.24 o 
  -2  22   2     5169.06     5109.32    137.07 o 
  -1  22   2     2406.74     2453.85    120.11 o 
   0  22   2      195.70      184.17     25.76 o 
   1  22   2       10.28       25.35     25.58 o 
   2  22   2     1948.96     2221.39     93.52 o 
   3  22   2     3523.63     3706.85    164.20 o 
   4  22   2     5051.91     5439.61    192.72 o 
   5  22   2     1987.82     2162.36     98.42 o 
   6  22   2      414.03      441.63     44.00 o 
   7  22   2      264.81      327.24     38.23 o 
   8  22   2     1576.29     1801.26    117.54 o 
   9  22   2     2625.71     2893.90    187.11 o 
  10  22   2     1970.62     2226.46    135.38 o 
  11  22   2      974.36     1051.55     54.88 o 
  12  22   2        9.01       23.27     12.65 o 
  13  22   2      433.07      557.83     53.12 o 
 -13  23   2      105.39      121.04     23.91 o 
 -12  23   2     1218.82     1235.94     80.93 o 
 -11  23   2     1615.03     1636.26     97.65 o 
 -10  23   2     1054.27     1032.87     77.25 o 
  -9  23   2      965.73      988.92     75.88 o 
  -8  23   2       83.12       93.98     25.83 o 
  -7  23   2      146.25      122.01     27.97 o 
  -6  23   2      408.88      389.40     46.21 o 
  -5  23   2     1618.63     1546.61     93.59 o 
  -4  23   2     3546.87     3555.00    149.25 o 
  -3  23   2      585.73      549.20     54.72 o 
  -2  23   2       64.04       81.27     16.39 o 
  -1  23   2      798.93      807.85     49.86 o 
   0  23   2     2454.95     2567.07    107.72 o 
   1  23   2     4382.83     4408.47    179.12 o 
   2  23   2     1995.82     2074.29     99.31 o 
   3  23   2      749.98      888.20     58.14 o 
   4  23   2      125.86      178.55     29.02 o 
   5  23   2     1240.81     1372.71     76.06 o 
   6  23   2     2551.08     2852.80    111.60 o 
   7  23   2     2450.72     2666.00    106.35 o 
   8  23   2     1167.44     1273.11     69.89 o 
   9  23   2       57.24       81.48     19.43 o 
  10  23   2      614.22      666.38     59.16 o 
  11  23   2     2158.66     2369.43     78.10 o 
  12  23   2     3027.09     3274.92    163.02 o 
 -11  24   2      211.28      174.97     29.49 o 
 -10  24   2      182.16      180.21     29.61 o 
  -9  24   2     1078.00     1105.00     76.32 o 
  -8  24   2     1567.24     1462.62     89.45 o 
  -7  24   2     1708.17     1726.08     96.72 o 
  -6  24   2     2433.60     2376.55    115.39 o 
  -5  24   2      183.78      179.78     32.02 o 
  -4  24   2      339.51      343.30     42.68 o 
  -3  24   2     1450.35     1338.26     59.27 o 
  -2  24   2     2330.90     2293.43    114.05 o 
  -1  24   2     1668.67     1624.94     70.06 o 
   0  24   2      438.77      410.61     36.04 o 
   1  24   2       33.67       23.64     12.65 o 
   2  24   2      602.12      624.83     46.24 o 
   3  24   2     2356.54     2549.16    335.04 o 
   4  24   2     1692.74     1777.53    180.42 o 
   5  24   2     1209.83     1313.89     70.41 o 
   6  24   2      129.17      133.50     22.94 o 
   7  24   2      227.03      249.62     30.06 o 
   8  24   2      820.65      895.32     54.30 o 
   9  24   2     1284.76     1503.23    137.11 o 
  10  24   2     1048.37     1199.67     58.41 o 
  -9  25   2      179.06      178.70     27.89 o 
  -8  25   2      214.50      257.90     35.24 o 
  -7  25   2       13.67       21.30      9.44 o 
  -6  25   2      373.10      356.61     30.28 o 
  -5  25   2      800.51      773.17     43.58 o 
  -4  25   2      706.75      672.83     39.78 o 
  -3  25   2      249.62      207.54     32.46 o 
  -2  25   2        3.58       13.85     13.10 o 
  -1  25   2      362.23      360.63     42.30 o 
   0  25   2     1077.81      935.55     69.04 o 
   1  25   2      719.23      741.89     46.51 o 
   2  25   2      245.52      228.62     34.23 o 
   3  25   2      203.18      191.63     24.44 o 
   4  25   2       57.45       70.61     18.74 o 
   5  25   2       93.28       85.73     20.54 o 
   6  25   2      531.38      543.25     41.62 o 
   7  25   2      488.23      562.75     41.15 o 
   8  25   2      447.81      523.26     76.78 o 
  -7  26   2      256.85      222.99     21.99 o 
  -6  26   2      429.85      389.58     62.90 o 
  -5  26   2      146.56      142.90     21.73 o 
  -4  26   2       19.75       18.41     10.96 o 
  -3  26   2       81.96       74.11     18.97 o 
  -2  26   2      144.84      151.02     26.44 o 
  -1  26   2      164.61      131.27     26.13 o 
   0  26   2       44.52       43.80     15.36 o 
   1  26   2       13.25        7.20      9.24 o 
   2  26   2       24.72       21.23     11.44 o 
   3  26   2       99.90      128.57     28.00 o 
   4  26   2      480.06      453.05     35.36 o 
   5  26   2      636.77      648.45     42.00 o 
   6  26   2      168.00      163.77     24.66 o 
  -2  27   2       10.87       43.01     16.02 o 
  -1  27   2       32.10       16.19     10.64 o 
   0  27   2        8.11        8.34      9.72 o 
 -25   1   3       20.94        7.82      7.33 o 
 -24   1   3       71.67       62.99     11.66 o 
 -23   1   3      290.42      318.58     25.48 o 
 -22   1   3      325.38      353.24     28.13 o 
 -21   1   3       22.62       31.12     12.07 o 
 -20   1   3       56.04       44.39     14.27 o 
 -19   1   3      128.50      125.70     19.95 o 
 -18   1   3       90.97       68.60     26.31 o 
 -17   1   3      233.66      239.33     32.44 o 
 -16   1   3      114.80      166.20     28.19 o 
 -15   1   3       13.97       32.50     11.44 o 
 -14   1   3       59.43       61.20     36.51 o 
 -13   1   3     1382.86     1281.52    134.97 o 
 -12   1   3     2751.13     2733.50    238.76 o 
 -11   1   3     3555.07     4168.55    170.50 o 
 -10   1   3     1745.03     1929.14    102.98 o 
  -9   1   3       13.50       19.19     18.26 o 
  -8   1   3     2331.61     2822.74    104.54 o 
  -7   1   3     4643.71     5579.35    144.13 o 
  -6   1   3    10550.99    11488.74    218.19 o 
  -5   1   3      530.05      655.00     80.64 o 
  -4   1   3       69.11       90.88     13.63 o 
  -3   1   3       10.21       13.23      3.52 o 
  -2   1   3      118.27      133.56     15.22 o 
  -1   1   3     2022.38     2049.96     63.60 o 
   0   1   3      606.39      791.97     37.82 o 
   1   1   3     1653.65     1760.25     59.03 o 
   2   1   3      243.00      323.08     39.12 o 
   3   1   3     5277.31     5306.38    133.19 o 
   4   1   3      258.12      217.70     26.59 o 
   5   1   3     1652.21     1847.65     85.30 o 
   6   1   3     3767.88     3744.19    134.99 o 
   7   1   3     1728.15     1788.40     97.97 o 
   8   1   3       33.00       47.97     16.46 o 
   9   1   3      828.09      947.42     79.38 o 
  10   1   3     2386.28     2273.09    131.94 o 
  11   1   3     1094.52     1156.45    136.07 o 
  12   1   3     1588.79     1571.18     76.07 o 
  13   1   3      391.30      406.98     38.00 o 
  14   1   3      241.19      195.17     29.41 o 
  15   1   3      210.48      209.60     27.76 o 
  16   1   3     2477.46     2578.31     95.33 o 
  17   1   3      310.90      328.09     32.20 o 
  18   1   3       38.47       19.48      8.88 o 
  19   1   3      456.54      459.48     34.79 o 
  20   1   3       56.77       48.89     12.34 o 
  21   1   3       87.91      114.30     15.84 o 
  22   1   3      159.15      184.22     24.58 o 
 -25   2   3      974.03      897.31     33.71 o 
 -24   2   3      203.86      200.62     18.62 o 
 -23   2   3      110.64      120.63     16.92 o 
 -22   2   3       48.84       49.00     12.63 o 
 -21   2   3     1090.00     1065.54     51.60 o 
 -20   2   3     5617.34     5580.07    137.36 o 
 -19   2   3     3149.68     3049.01     97.46 o 
 -18   2   3     5305.06     5469.77    139.26 o 
 -17   2   3     1408.06     1378.88     65.31 o 
 -16   2   3      208.43      240.54     21.33 o 
 -15   2   3      867.44      900.01     48.91 o 
 -14   2   3     6229.20     5934.79    318.14 o 
 -13   2   3     3494.88     3417.28    235.59 o 
 -12   2   3      347.45      359.96     72.15 o 
 -11   2   3      730.11      766.12     69.21 o 
 -10   2   3     5677.98     6402.89    199.19 o 
  -9   2   3    26805.41    30759.90    523.76 o 
  -8   2   3    21311.56    24774.51    422.73 o 
  -7   2   3    10687.43    12695.43    247.02 o 
  -6   2   3     1480.67     1616.21     65.94 o 
  -5   2   3       92.43      134.59     17.58 o 
  -4   2   3     9888.23    10165.15    279.45 o 
  -3   2   3    22442.16    23701.91    280.91 o 
  -2   2   3     2291.77     3004.92     80.56 o 
  -1   2   3     4006.20     4008.30    199.78 o 
   0   2   3        5.73       11.12      6.05 o 
   1   2   3     5374.63     4991.67     91.73 o 
   2   2   3    23889.50    22510.63    402.97 o 
   3   2   3     6053.61     6093.42    207.17 o 
   4   2   3    17773.95    17002.69    308.30 o 
   5   2   3    17909.02    18307.25    340.87 o 
   6   2   3     1000.36      938.83     64.75 o 
   7   2   3     1087.72     1008.98     72.61 o 
   8   2   3    10321.79     9919.00    268.17 o 
   9   2   3     2213.53     2047.61    117.18 o 
  10   2   3     1417.94     1277.44     93.11 o 
  11   2   3      135.70      156.67     34.17 o 
  12   2   3     1547.87     1775.71     81.33 o 
  13   2   3     2976.96     3047.60    133.20 o 
  14   2   3      699.00      637.82     48.34 o 
  15   2   3     2073.85     2035.45    104.70 o 
  16   2   3     2640.92     2762.40     98.77 o 
  17   2   3      240.18      232.70     26.62 o 
  18   2   3      252.26      269.79     26.90 o 
  19   2   3     3280.18     3293.73     97.37 o 
  20   2   3      895.18      906.86     45.25 o 
  21   2   3     1873.59     2094.56     97.96 o 
  22   2   3       91.33      103.72     19.66 o 
 -24   3   3     1617.25     1547.13     67.10 o 
 -23   3   3     3902.05     3838.51    114.79 o 
 -22   3   3     2066.78     2154.87     71.12 o 
 -21   3   3      775.64      750.66     42.79 o 
 -20   3   3       10.12       31.41     11.57 o 
 -19   3   3     1736.95     1784.42     71.83 o 
 -18   3   3     6840.07     6918.78    160.45 o 
 -17   3   3    13404.22    13172.02    199.58 o 
 -16   3   3     1373.39     1352.33     50.40 o 
 -15   3   3     1839.01     1954.11     58.19 o 
 -14   3   3       42.59       33.38     19.26 o 
 -13   3   3     5109.50     5061.20    209.32 o 
 -12   3   3    12197.48    13719.25    495.48 o 
 -11   3   3    28099.96    33335.87    839.20 o 
 -10   3   3     9362.05    11013.72    277.10 o 
  -9   3   3     4397.47     5399.88    166.91 o 
  -8   3   3      119.94      116.50     22.02 o 
  -7   3   3    10357.46    11452.76    231.73 o 
  -6   3   3    26610.29    28118.77    434.69 o 
  -5   3   3     1650.84     1542.57     60.76 o 
  -4   3   3     4934.73     4867.89    114.09 o 
  -3   3   3     1488.63     1622.60     43.41 o 
  -2   3   3     3730.46     3794.46     97.45 o 
  -1   3   3    24697.16    24402.74    470.32 o 
   0   3   3     6051.66     6118.37    126.13 o 
   1   3   3    14559.11    13928.44    189.78 o 
   2   3   3     9614.00     9475.86    241.39 o 
   3   3   3     1258.59     1167.58     81.77 o 
   4   3   3    15906.28    15884.46    422.33 o 
   5   3   3    33333.29    33170.56    533.80 o 
   6   3   3    33939.25    32859.26   1306.39 o 
   7   3   3     5127.25     4909.49    169.76 o 
   8   3   3      772.60      723.71     66.20 o 
   9   3   3     7287.92     7094.25    230.85 o 
  10   3   3     2897.78     2833.31    142.68 o 
  11   3   3     7585.11     7486.15    365.23 o 
  12   3   3     4558.48     4647.88    198.45 o 
  13   3   3     1364.49     1393.43     72.23 o 
  14   3   3       44.08       60.34     15.12 o 
  15   3   3     3610.31     3875.39    122.77 o 
  16   3   3    10852.68    10929.21    237.65 o 
  17   3   3     2951.84     3144.52    152.73 o 
  18   3   3     2195.12     2474.71    126.81 o 
  19   3   3      588.13      694.60     62.48 o 
  20   3   3       18.96       44.07     22.26 o 
  21   3   3     1437.37     1516.20     82.25 o 
  22   3   3     1019.82     1098.99     63.36 o 
 -24   4   3     1562.19     1510.30     68.46 o 
 -23   4   3      182.11      182.88     18.83 o 
 -22   4   3      981.13      986.34     46.01 o 
 -21   4   3     3982.25     3954.67     94.95 o 
 -20   4   3     6578.08     6572.44    120.08 o 
 -19   4   3     6297.94     6114.79    144.97 o 
 -18   4   3     1840.22     1874.34     74.49 o 
 -17   4   3     1497.54     1539.53     53.31 o 
 -16   4   3     5109.27     4880.84    104.32 o 
 -15   4   3     2503.31     2524.59     71.12 o 
 -14   4   3    14864.92    14466.52    222.15 o 
 -13   4   3     5915.08     6252.99    330.48 o 
 -12   4   3      588.12      598.69     88.92 o 
 -11   4   3     1959.73     2191.88    161.40 o 
 -10   4   3     5035.46     5370.61    240.68 o 
  -9   4   3    16260.24    17071.19    348.23 o 
  -8   4   3    28467.17    31159.25    512.40 o 
  -7   4   3     6529.27     6521.73    163.37 o 
  -6   4   3      234.03      191.40     23.22 o 
  -5   4   3     2211.78     2353.36     78.22 o 
  -4   4   3    14722.09    14841.34    268.95 o 
  -3   4   3    46269.65    46838.59    520.66 o 
  -2   4   3     8735.28     9091.31    164.66 o 
  -1   4   3     7440.24     7651.51    147.05 o 
   0   4   3       36.59       32.72     10.25 o 
   1   4   3     9793.53     9724.73    145.61 o 
   2   4   3    31600.30    29189.11    739.50 o 
   3   4   3    13325.65    12312.55    335.42 o 
   4   4   3    22416.53    23055.31    557.08 o 
   5   4   3      332.98      270.01     49.65 o 
   6   4   3     4288.48     4609.48    151.71 o 
   7   4   3    11659.86    11345.76    277.97 o 
   8   4   3    11583.05    10965.96    285.45 o 
   9   4   3    13379.49    12874.99    501.87 o 
  10   4   3     2438.86     2438.77    131.67 o 
  11   4   3      106.32      120.64     29.70 o 
  12   4   3     1247.68     1251.23     69.19 o 
  13   4   3     2511.76     2733.69    152.90 o 
  14   4   3     1897.36     2018.67    127.85 o 
  15   4   3     6753.66     7045.24    256.64 o 
  16   4   3     1229.44     1430.56    102.31 o 
  17   4   3      366.92      397.71     52.84 o 
  18   4   3     1996.94     2215.17    121.09 o 
  19   4   3     4205.22     4444.50    171.72 o 
  20   4   3     5358.56     5566.16    188.55 o 
  21   4   3     1414.59     1444.20     81.09 o 
  22   4   3      294.92      359.65     35.86 o 
 -24   5   3     2128.96     1993.29     78.15 o 
 -23   5   3     4589.93     4458.03    134.56 o 
 -22   5   3     5191.67     5052.57     93.40 o 
 -21   5   3     1944.69     1887.36     54.37 o 
 -20   5   3       22.50       38.20      9.84 o 
 -19   5   3     1338.59     1370.69     60.69 o 
 -18   5   3     8069.69     8017.76    139.43 o 
 -17   5   3    10170.33     9833.28    162.19 o 
 -16   5   3     5335.01     5240.68    124.41 o 
 -15   5   3      668.22      680.35     34.92 o 
 -14   5   3     1026.52     1090.86     39.19 o 
 -13   5   3     6538.03     6844.49    346.85 o 
 -12   5   3    21520.49    24409.14    710.69 o 
 -11   5   3    19029.88    21326.54    607.46 o 
 -10   5   3    19582.54    21872.73    583.60 o 
  -9   5   3      145.50      161.57     37.41 o 
  -8   5   3      924.98     1093.48     66.89 o 
  -7   5   3    34285.59    38463.13    591.86 o 
  -6   5   3    38914.88    40720.11    980.02 o 
  -5   5   3    31545.82    31972.50    477.78 o 
  -4   5   3    16932.56    16896.76    279.95 o 
  -3   5   3     2157.23     2377.66     57.86 o 
  -2   5   3    16289.35    17843.31    280.00 o 
  -1   5   3    40276.36    41022.93    464.18 o 
   0   5   3    33560.45    32873.30    380.41 o 
   1   5   3    15408.20    15012.00    200.84 o 
   2   5   3      187.24      257.17     20.97 o 
   3   5   3     1091.79     1061.48     46.58 o 
   4   5   3    20524.35    19710.13    502.32 o 
   5   5   3    53528.32    51518.21   1108.33 o 
   6   5   3    43861.83    42251.14    984.24 o 
   7   5   3     6811.74     6980.38    313.26 o 
   8   5   3      231.08      193.64     33.97 o 
   9   5   3     2288.93     2185.77    120.78 o 
  10   5   3     8259.86     7989.99    251.37 o 
  11   5   3    15777.89    13597.18    317.24 o 
  12   5   3     5523.52     5248.49    177.60 o 
  13   5   3     3755.89     4025.82    191.26 o 
  14   5   3       20.18       52.72     23.91 o 
  15   5   3     2959.69     3280.75    166.75 o 
  16   5   3    20552.74    22530.23    557.25 o 
  17   5   3     6652.60     7065.17    248.92 o 
  18   5   3     3602.28     3935.41    166.92 o 
  19   5   3      592.14      740.92     66.57 o 
  20   5   3      330.31      402.66     46.26 o 
  21   5   3     1642.51     1916.39     93.45 o 
  22   5   3     3226.23     3665.27    125.67 o 
 -24   6   3     2282.59     2153.64     78.92 o 
 -23   6   3      305.63      283.05     20.84 o 
 -22   6   3      465.17      497.31     24.85 o 
 -21   6   3     4743.17     4667.24     91.44 o 
 -20   6   3     7744.35     7589.79    130.32 o 
 -19   6   3     9308.21     8979.38    182.66 o 
 -18   6   3      507.76      485.12     29.39 o 
 -17   6   3      952.12      927.53     40.91 o 
 -16   6   3     2717.02     2627.19     72.27 o 
 -15   6   3     6067.06     5785.84    102.49 o 
 -14   6   3    12632.14    12188.47    194.76 o 
 -13   6   3     4323.60     3896.22    417.43 o 
 -12   6   3     3333.59     3816.06    235.69 o 
 -11   6   3      219.99      186.52     48.10 o 
 -10   6   3     9333.20    10792.60    364.90 o 
  -9   6   3    25325.39    27468.35    660.05 o 
  -8   6   3    20433.82    21574.27    528.21 o 
  -7   6   3    13536.78    14293.22    286.92 o 
  -6   6   3      906.17      988.04     56.15 o 
  -5   6   3     3187.31     3106.90     97.63 o 
  -4   6   3    16909.22    17122.72    287.51 o 
  -3   6   3    29950.18    31414.25    517.77 o 
  -2   6   3    29328.95    30164.81    455.90 o 
  -1   6   3    11613.77    12568.19    305.15 o 
   0   6   3      140.79      145.73     11.11 o 
   1   6   3    16368.51    16275.35    273.59 o 
   2   6   3    23700.11    22544.49    360.92 o 
   3   6   3    23169.06    22618.07    527.79 o 
   4   6   3     7076.78     6595.07    244.25 o 
   5   6   3      389.65      354.46     56.88 o 
   6   6   3     5438.34     5775.00    265.61 o 
   7   6   3    19781.80    18546.38    576.06 o 
   8   6   3    20543.92    18798.54    602.90 o 
   9   6   3    14027.18    12958.82    485.78 o 
  10   6   3     7505.02     7695.74    361.76 o 
  11   6   3     1600.31     1489.78    227.46 o 
  12   6   3     2655.13     2489.79    152.76 o 
  13   6   3     3671.56     3926.59    191.10 o 
  14   6   3     6619.86     7068.19    267.96 o 
  15   6   3     6113.88     6552.56    250.67 o 
  16   6   3      659.64      712.20     72.69 o 
  17   6   3      296.61      375.50     49.30 o 
  18   6   3     4416.05     4669.44    186.05 o 
  19   6   3     4669.69     5287.83    191.34 o 
  20   6   3     4469.62     4928.27    172.66 o 
  21   6   3     2074.41     2306.34    102.86 o 
  22   6   3      442.08      537.23     42.29 o 
 -24   7   3     2150.70     1998.23    100.65 o 
 -23   7   3     3763.90     3585.28     81.57 o 
 -22   7   3     3872.67     3611.46     88.39 o 
 -21   7   3     2239.38     2101.42     56.03 o 
 -20   7   3      147.93      132.27     15.59 o 
 -19   7   3     1210.27     1206.31     54.83 o 
 -18   7   3    11040.47    10742.24    168.39 o 
 -17   7   3     7428.47     7157.47    130.23 o 
 -16   7   3     7356.44     7072.01    130.69 o 
 -15   7   3     3086.25     3036.74     70.25 o 
 -14   7   3      126.12      121.26     28.24 o 
 -13   7   3     7946.56     8117.53    141.66 o 
 -12   7   3    15726.79    17643.30    573.98 o 
 -11   7   3    10705.50    12006.71    417.65 o 
 -10   7   3     5199.92     5927.38    254.65 o 
  -9   7   3     3865.86     4536.03    201.98 o 
  -8   7   3     1280.04     1571.15    104.94 o 
  -7   7   3    16052.46    17228.30    434.28 o 
  -6   7   3     9198.23     9413.02    216.13 o 
  -5   7   3    29787.59    31890.84    784.66 o 
  -4   7   3     4516.33     4340.11    120.42 o 
  -3   7   3        5.58       14.03      6.40 o 
  -2   7   3    18701.36    20636.36    334.19 o 
  -1   7   3    14435.31    14694.33    284.78 o 
   0   7   3    39770.61    41045.48    712.46 o 
   1   7   3    18611.74    18684.20    253.29 o 
   2   7   3     7652.77     7833.05    169.42 o 
   3   7   3     7030.28     7789.25    250.15 o 
   4   7   3     3335.50     3332.72    164.88 o 
   5   7   3    17627.05    17435.86    494.93 o 
   6   7   3    13016.37    12269.20    422.53 o 
   7   7   3     8786.03     8673.53    363.05 o 
   8   7   3     2083.27     1847.50    162.44 o 
   9   7   3     1707.82     1562.90    153.76 o 
  10   7   3     7979.33     8183.71    375.09 o 
  11   7   3     7289.50     7008.04    651.39 o 
  12   7   3     6843.36     6877.07    266.14 o 
  13   7   3     3902.84     4173.79    197.89 o 
  14   7   3      252.48      298.10     49.69 o 
  15   7   3     5826.65     6144.64    240.89 o 
  16   7   3     5961.95     6671.65    246.26 o 
  17   7   3     8671.77     9647.22    300.18 o 
  18   7   3     3611.39     3989.13    168.31 o 
  19   7   3      238.55      283.83     41.82 o 
  20   7   3      254.88      304.43     39.53 o 
  21   7   3     1950.31     2230.21     99.14 o 
 -23   8   3      316.22      270.51     19.05 o 
 -22   8   3      661.65      581.02     31.02 o 
 -21   8   3     2528.23     2406.07     72.66 o 
 -20   8   3     3162.20     2988.01     70.68 o 
 -19   8   3     5788.60     5477.18    105.95 o 
 -18   8   3      221.47      230.34     45.06 o 
 -17   8   3      322.30      343.13     24.43 o 
 -16   8   3     2058.82     1977.22     55.26 o 
 -15   8   3     3246.99     3204.58     73.07 o 
 -14   8   3     3164.07     2943.34    124.05 o 
 -13   8   3     5147.23     5302.82     96.07 o 
 -12   8   3     1771.04     1832.95     73.54 o 
 -11   8   3       41.29       64.44     35.60 o 
 -10   8   3     4635.64     5089.03    235.35 o 
  -9   8   3     9376.05    10229.13    335.85 o 
  -8   8   3     7025.77     7671.33    263.46 o 
  -7   8   3     6679.57     7165.68    241.99 o 
  -6   8   3       15.82       35.08     16.15 o 
  -5   8   3      852.78     1004.85     73.25 o 
  -4   8   3     5358.49     5317.09    185.16 o 
  -3   8   3     5773.19     5765.49    194.48 o 
  -2   8   3    46424.15    49776.98    705.32 o 
  -1   8   3     5909.65     6447.02    263.60 o 
   0   8   3     1949.71     2265.40     82.24 o 
   1   8   3     2512.62     2532.19     89.01 o 
   2   8   3     3953.97     3529.15     87.40 o 
   3   8   3    15408.79    15469.58    401.18 o 
   4   8   3     4103.75     3978.55    328.02 o 
   5   8   3      103.39      137.27     37.40 o 
   6   8   3      357.56      431.40     69.18 o 
   7   8   3     9388.54     9478.09    385.39 o 
   8   8   3    10019.27     9310.87    398.49 o 
   9   8   3    11525.54    10339.17    434.24 o 
  10   8   3     5875.73     6022.54    329.83 o 
  11   8   3       79.87       87.37     28.90 o 
  12   8   3      475.33      479.28     62.83 o 
  13   8   3     1202.08     1123.12    100.28 o 
  14   8   3     6968.50     7716.26    281.36 o 
  15   8   3     3746.64     4112.69    189.94 o 
  16   8   3       54.56       50.60     17.42 o 
  17   8   3      344.92      441.73     54.50 o 
  18   8   3     1169.95     1419.29     94.29 o 
  19   8   3     2214.57     2607.44    122.73 o 
  20   8   3     2401.73     2597.52    115.17 o 
  21   8   3      817.51      899.33     58.35 o 
 -23   9   3      870.83      834.65     35.22 o 
 -22   9   3     1217.20     1152.05     43.03 o 
 -21   9   3      161.50      175.36     17.97 o 
 -20   9   3      167.76      164.85     19.55 o 
 -19   9   3     1470.30     1389.05     46.73 o 
 -18   9   3     1300.37     1290.70     56.04 o 
 -17   9   3     2299.71     2067.89    118.72 o 
 -16   9   3     3996.78     4125.60    100.26 o 
 -15   9   3     3115.20     3099.59     87.81 o 
 -14   9   3       50.33       47.93     12.64 o 
 -13   9   3     1628.36     1583.75     57.75 o 
 -12   9   3     3613.59     3564.24     88.50 o 
 -11   9   3     3342.12     3207.27    202.01 o 
 -10   9   3     2847.57     2910.45    176.90 o 
  -9   9   3     1078.80     1102.57     97.23 o 
  -8   9   3     3980.85     4719.58    198.88 o 
  -7   9   3     2432.11     2325.33    127.07 o 
  -6   9   3     4289.92     4429.57    175.45 o 
  -5   9   3    12078.49    12581.38    336.59 o 
  -4   9   3      908.28     1057.26     76.63 o 
  -3   9   3     4843.23     5175.27    184.56 o 
  -2   9   3     2837.12     2915.53     96.19 o 
  -1   9   3      481.08      513.03     38.78 o 
   0   9   3     9141.64     9141.38    248.32 o 
   1   9   3      944.40      841.16     51.43 o 
   2   9   3      484.82      593.42     43.35 o 
   3   9   3      954.48      979.89     48.73 o 
   4   9   3      704.78      740.86     43.69 o 
   5   9   3     3909.54     4513.92    217.14 o 
   6   9   3     3300.66     3099.06    194.16 o 
   7   9   3     1522.13     1609.36    147.55 o 
   8   9   3      132.11      171.98     44.63 o 
   9   9   3       68.09       -3.62     17.20 o 
  10   9   3     1257.06     1291.10     82.30 o 
  11   9   3     4081.08     3820.44    188.75 o 
  12   9   3     3697.13     3444.33    180.62 o 
  13   9   3     1447.32     1437.55    110.53 o 
  14   9   3      103.01       90.27     25.30 o 
  15   9   3      347.62      357.03     50.74 o 
  16   9   3      818.36     1015.57     86.05 o 
  17   9   3     3498.03     3785.59    167.30 o 
  18   9   3      579.24      630.41     61.90 o 
  19   9   3       12.88       25.64     15.48 o 
  20   9   3        6.59       27.83     15.52 o 
  21   9   3       91.03       96.11     20.59 o 
 -23  10   3      440.11      421.84     23.77 o 
 -22  10   3        5.20        3.92      8.17 o 
 -21  10   3      733.36      648.90     50.87 o 
 -20  10   3      132.29      141.17     26.78 o 
 -19  10   3      526.18      498.26     32.68 o 
 -18  10   3       10.19      -13.40     13.40 o 
 -17  10   3      140.44      190.47     34.25 o 
 -16  10   3      171.63      222.25     29.30 o 
 -15  10   3     1359.42     1274.13     61.51 o 
 -14  10   3      115.95       97.96     13.10 o 
 -13  10   3     1426.00     1265.27     49.31 o 
 -12  10   3      691.11      707.96     41.31 o 
 -11  10   3      161.66      137.79     16.43 o 
 -10  10   3     1779.72     1987.06    109.95 o 
  -9  10   3     1842.30     2094.58    137.45 o 
  -8  10   3       76.83       96.63     28.10 o 
  -7  10   3      179.01      357.14     48.35 o 
  -6  10   3      146.50      202.88     35.74 o 
  -5  10   3     1430.19     1337.02     87.42 o 
  -4  10   3       89.30      165.25     30.07 o 
  -3  10   3      240.94      283.10     38.83 o 
  -2  10   3     6686.81     7157.24    233.19 o 
  -1  10   3     2770.01     2975.96    101.36 o 
   0  10   3      505.27      504.11     53.76 o 
   1  10   3     3534.21     3682.48    131.00 o 
   2  10   3       52.58       50.02      9.75 o 
   3  10   3     1822.66     2010.02     73.08 o 
   4  10   3     1331.49     1244.14     56.95 o 
   5  10   3      101.67       49.52     24.95 o 
   6  10   3      184.42      168.95     38.03 o 
   7  10   3      433.22      428.97     52.60 o 
   8  10   3     2532.44     2169.30    182.10 o 
   9  10   3     2388.38     2110.29    159.69 o 
  10  10   3     1478.19     1611.51    113.04 o 
  11  10   3       43.07       26.15     17.31 o 
  12  10   3       68.12       25.90     19.67 o 
  13  10   3      202.87      229.22     44.29 o 
  14  10   3     2122.96     2294.07    140.31 o 
  15  10   3      164.88      276.61     49.78 o 
  16  10   3        7.85       83.29     30.47 o 
  17  10   3       51.36       90.18     29.96 o 
  18  10   3       65.17       62.69     24.12 o 
  19  10   3      228.05      241.73     34.64 o 
  20  10   3      322.06      324.39     35.24 o 
 -22  11   3       76.22       84.86     12.06 o 
 -21  11   3      153.44      127.74     22.96 o 
 -20  11   3      146.75      111.69     20.89 o 
 -19  11   3      130.99      118.50     25.31 o 
 -18  11   3       56.55       78.77     22.83 o 
 -17  11   3      157.86      132.43     32.69 o 
 -16  11   3        3.32      -12.81     20.81 o 
 -15  11   3     1168.77     1069.54     95.56 o 
 -14  11   3      220.21      183.57     40.35 o 
 -13  11   3        2.43       20.34      9.41 o 
 -12  11   3      449.10      449.44     33.68 o 
 -11  11   3      158.46      149.08     17.57 o 
 -10  11   3      174.97      201.00     16.56 o 
  -9  11   3     1357.54     1608.06    164.99 o 
  -8  11   3     2755.58     3501.62    260.35 o 
  -7  11   3       91.95       65.92     39.71 o 
  -6  11   3      109.85       85.98     22.16 o 
  -5  11   3     1466.12     1467.41     94.49 o 
  -4  11   3      171.75      147.94     29.35 o 
  -3  11   3      505.31      740.90     65.05 o 
  -2  11   3      157.74      184.70     28.88 o 
  -1  11   3     1506.43     1423.52     72.29 o 
   0  11   3     2373.20     2435.72    148.69 o 
   1  11   3       97.92       81.04     13.87 o 
   2  11   3        4.48       -1.37      5.89 o 
   3  11   3      111.52      116.47     17.78 o 
   4  11   3       28.38       20.67     10.73 o 
   5  11   3     1199.59     1101.52     70.91 o 
   6  11   3      467.97      529.82     80.75 o 
   7  11   3        2.69      -34.79     34.79 o 
   8  11   3       28.81       20.24     19.99 o 
   9  11   3      459.02      460.26     39.71 o 
  10  11   3      283.41      274.07     31.38 o 
  11  11   3      162.70      171.14     25.66 o 
  12  11   3      114.49       85.43     17.30 o 
  13  11   3      120.45      137.62     35.19 o 
  14  11   3      473.86      491.34     64.01 o 
  15  11   3      139.77      221.52     44.22 o 
  16  11   3       23.36       57.73     25.14 o 
  17  11   3       47.69      110.56     27.01 o 
  18  11   3       96.29      120.15     26.80 o 
  19  11   3       12.88       19.96     14.43 o 
  20  11   3       10.70       13.44      9.79 o 
 -22  12   3      114.04      102.91     18.46 o 
 -21  12   3      752.53      707.00     33.26 o 
 -20  12   3       93.17       95.92     19.56 o 
 -19  12   3     1245.92     1105.16     71.21 o 
 -18  12   3       23.99       21.10     11.66 o 
 -17  12   3      742.89      686.21     63.74 o 
 -16  12   3      184.15       95.76     32.09 o 
 -15  12   3     1090.43      897.20     86.52 o 
 -14  12   3      181.93      110.77     27.37 o 
 -13  12   3      425.41      496.72     62.57 o 
 -12  12   3      201.25      132.26     61.64 o 
 -11  12   3        8.10       15.75     25.94 o 
 -10  12   3      812.35      779.53     33.33 o 
  -9  12   3      195.66      209.13     16.02 o 
  -8  12   3     5629.73     6880.75    387.46 o 
  -7  12   3     9068.63    11851.47    555.80 o 
  -6  12   3     1691.42     2203.81    237.03 o 
  -5  12   3      215.20      230.80     77.75 o 
  -4  12   3      152.50       79.23     39.72 o 
  -3  12   3      262.11      279.93     78.44 o 
  -2  12   3     1339.01     1506.81    175.22 o 
  -1  12   3      129.68      148.55     32.86 o 
   0  12   3       65.13       68.37     14.93 o 
   1  12   3     1905.73     1915.41     76.28 o 
   2  12   3     1071.31      965.68     51.99 o 
   3  12   3     5312.54     5175.10    129.75 o 
   4  12   3     4017.15     3659.78    190.61 o 
   5  12   3      691.33      691.43     56.67 o 
   6  12   3       26.82       -9.51     12.95 o 
   7  12   3      425.61      398.46     41.30 o 
   8  12   3      825.49      849.73     76.08 o 
   9  12   3     1588.61     1615.24     76.52 o 
  10  12   3     2097.95     2117.26     92.94 o 
  11  12   3      561.25      484.90     43.91 o 
  12  12   3       21.19        4.64     11.64 o 
  13  12   3       63.31       55.44     17.28 o 
  14  12   3      849.38      890.39     58.30 o 
  15  12   3     1763.57     1930.66    121.08 o 
  16  12   3      201.52      248.76     41.00 o 
  17  12   3        1.56       20.54     16.93 o 
  18  12   3      251.15      270.87     35.97 o 
  19  12   3      387.26      407.88     39.67 o 
  20  12   3      531.30      546.30     29.15 o 
 -21  13   3      517.58      577.78     43.23 o 
 -20  13   3      505.24      454.50     41.38 o 
 -19  13   3      535.16      441.17     43.14 o 
 -18  13   3     3098.13     2555.45    113.58 o 
 -17  13   3     3433.21     3458.98    383.70 o 
 -16  13   3      589.50      545.88     41.76 o 
 -15  13   3      184.50      167.01     26.14 o 
 -14  13   3     2061.36     1935.96    130.85 o 
 -13  13   3     3273.94     3007.38    162.59 o 
 -12  13   3     6491.78     6609.93    182.60 o 
 -11  13   3     1183.62     1163.68    106.90 o 
 -10  13   3     2329.75     2246.94    123.28 o 
  -9  13   3     1637.91     1713.83     58.98 o 
  -8  13   3      227.72      289.84     21.47 o 
  -7  13   3     5153.25     5738.58    741.04 o 
  -6  13   3     4336.26     5550.98    395.23 o 
  -5  13   3     5212.47     4680.54    374.74 o 
  -4  13   3     1409.51     1526.78    206.94 o 
  -3  13   3     1583.88     1739.21    208.30 o 
  -2  13   3     7152.42     7273.03    412.74 o 
  -1  13   3     5745.07     5746.52    334.27 o 
   0  13   3     7206.46     6941.57    344.47 o 
   1  13   3     2552.21     2367.33    116.36 o 
   2  13   3      104.32      142.74     28.39 o 
   3  13   3       90.91      125.17     25.41 o 
   4  13   3     4195.36     4296.41    228.98 o 
   5  13   3     6759.93     7114.68    184.31 o 
   6  13   3     6908.35     6984.76    127.41 o 
   7  13   3     1975.75     2005.71     85.20 o 
   8  13   3       41.07       75.12     27.37 o 
   9  13   3      395.38      416.99     56.96 o 
  10  13   3      906.93      919.35     60.25 o 
  11  13   3      821.67      714.47     53.78 o 
  12  13   3      229.61      188.28     27.83 o 
  13  13   3       72.38       84.61     21.71 o 
  14  13   3       38.82       44.55     13.90 o 
  15  13   3     1585.55     1531.22     71.16 o 
  16  13   3     1707.98     1835.87    106.18 o 
  17  13   3     3104.22     3176.75    133.91 o 
  18  13   3     1233.04     1209.36     71.66 o 
  19  13   3      193.74      212.78     22.46 o 
 -21  14   3     1236.80     1190.25     44.32 o 
 -20  14   3     3427.44     3058.58     88.86 o 
 -19  14   3     6276.48     5553.04    171.61 o 
 -18  14   3      974.15      834.67     60.52 o 
 -17  14   3       32.84       40.56     13.26 o 
 -16  14   3      954.90      927.68     53.36 o 
 -15  14   3     3043.09     2592.69     95.03 o 
 -14  14   3     4116.82     3896.57    122.06 o 
 -13  14   3     1548.17     1524.00    112.88 o 
 -12  14   3       52.26       63.25     26.05 o 
 -11  14   3      477.15      467.22    112.31 o 
 -10  14   3     6467.46     6235.89    184.88 o 
  -9  14   3     8165.25     8172.11    150.66 o 
  -8  14   3     8397.32     8648.81    177.10 o 
  -7  14   3     5072.24     5232.91    123.73 o 
  -6  14   3       58.25       61.17     11.52 o 
  -5  14   3      633.15      597.17     49.47 o 
  -4  14   3     3261.24     3368.15    123.26 o 
  -3  14   3     2873.57     2801.92    272.12 o 
  -2  14   3     4105.01     4203.31    315.36 o 
  -1  14   3      181.78      136.72     51.37 o 
   0  14   3      419.26      385.09     81.69 o 
   1  14   3     2748.32     2420.81    185.13 o 
   2  14   3     2483.84     2340.27    118.25 o 
   3  14   3     9834.71     9637.56    147.41 o 
   4  14   3     8965.82     9125.97    146.42 o 
   5  14   3      949.98     1029.88     47.22 o 
   6  14   3      294.72      307.78     26.25 o 
   7  14   3     2852.06     3089.39     90.53 o 
   8  14   3     7481.95     7801.02    277.93 o 
   9  14   3     4614.89     4880.65    216.98 o 
  10  14   3      807.67      835.22     85.28 o 
  11  14   3      650.43      695.63     78.12 o 
  12  14   3     2251.41     2244.13    141.26 o 
  13  14   3     3917.42     3939.79    175.72 o 
  14  14   3     6273.81     6566.03    244.35 o 
  15  14   3     3827.62     3912.80    123.49 o 
  16  14   3      418.43      381.33     44.97 o 
  17  14   3       63.10       71.43     15.91 o 
  18  14   3     1513.29     1593.49     99.65 o 
  19  14   3     1947.87     2182.04     91.82 o 
 -20  15   3      161.74      139.16     16.26 o 
 -19  15   3      734.35      751.96     39.88 o 
 -18  15   3     4001.92     3861.45    142.80 o 
 -17  15   3     4368.83     4304.13    125.25 o 
 -16  15   3     4599.63     4320.01    149.85 o 
 -15  15   3      686.75      593.83     54.06 o 
 -14  15   3      814.22      789.35     50.94 o 
 -13  15   3     6518.77     6238.24    187.11 o 
 -12  15   3     9698.43     9528.46    206.14 o 
 -11  15   3    10962.04    10511.88    323.67 o 
 -10  15   3     3997.06     3781.77    180.36 o 
  -9  15   3       35.75       71.59     14.31 o 
  -8  15   3     2282.83     2256.86     99.25 o 
  -7  15   3     9327.50     9559.68    190.46 o 
  -6  15   3    12000.93    11924.50    219.29 o 
  -5  15   3     9323.51     9198.12    180.58 o 
  -4  15   3      232.30      252.26     19.95 o 
  -3  15   3      835.77      814.14     29.67 o 
  -2  15   3     6502.17     6435.88    150.67 o 
  -1  15   3     5915.50     5905.23    107.38 o 
   0  15   3    10178.63    10309.99    169.49 o 
   1  15   3     4812.85     4700.77     94.54 o 
   2  15   3     2369.24     2472.35     70.35 o 
   3  15   3      406.22      412.39     28.72 o 
   4  15   3     1685.26     1775.02     62.29 o 
   5  15   3     9163.99     9176.22    168.54 o 
   6  15   3     7245.85     7157.71    160.60 o 
   7  15   3     3512.38     3933.41    105.79 o 
   8  15   3       54.41       86.49     16.97 o 
   9  15   3     1807.48     2092.01    168.94 o 
  10  15   3     6900.11     6712.07    192.09 o 
  11  15   3     9889.83     9471.51    332.00 o 
  12  15   3     4748.34     4746.43    215.71 o 
  13  15   3     2030.27     2214.62    134.06 o 
  14  15   3      150.43      157.45     31.72 o 
  15  15   3     1236.10     1249.59     70.63 o 
  16  15   3     3554.88     3722.48    105.64 o 
  17  15   3     4707.03     5292.74    179.32 o 
  18  15   3     1913.98     2004.42     91.43 o 
 -20  16   3     3340.91     3134.96     76.25 o 
 -19  16   3     4844.75     4283.14    241.92 o 
 -18  16   3     3006.01     2726.93    187.96 o 
 -17  16   3        5.05       22.95     10.09 o 
 -16  16   3      931.00      923.22     42.89 o 
 -15  16   3     3331.67     2994.88     93.54 o 
 -14  16   3     5482.04     4981.05    137.23 o 
 -13  16   3     3483.75     3191.43    107.99 o 
 -12  16   3      681.28      691.71     49.63 o 
 -11  16   3     2810.54     2875.38    104.28 o 
 -10  16   3     5265.76     5373.73    180.50 o 
  -9  16   3    19398.87    18458.16    506.92 o 
  -8  16   3     9435.23     9563.01    317.34 o 
  -7  16   3     6137.44     6245.41    146.80 o 
  -6  16   3      122.89      143.17     19.17 o 
  -5  16   3     2145.32     2161.37    153.17 o 
  -4  16   3     8150.07     7719.21    135.17 o 
  -3  16   3     9347.58     9112.62    128.74 o 
  -2  16   3     6162.45     6061.40     98.42 o 
  -1  16   3     1014.43     1050.39     43.28 o 
   0  16   3      455.05      466.77     29.09 o 
   1  16   3     5373.44     5472.78    113.58 o 
   2  16   3     4871.53     4996.43    113.76 o 
   3  16   3     9442.96     9562.21    168.87 o 
   4  16   3    12762.48    12864.31    210.63 o 
   5  16   3     4946.73     5101.72    119.34 o 
   6  16   3       85.54       57.92     12.16 o 
   7  16   3     3071.19     3254.07     97.03 o 
   8  16   3     9370.35     9513.70    271.91 o 
   9  16   3     8117.77     8586.12    220.90 o 
  10  16   3     2433.76     2553.41    132.59 o 
  11  16   3        3.26        3.55     14.08 o 
  12  16   3      801.99      817.38     60.26 o 
  13  16   3     1951.38     2090.26     92.89 o 
  14  16   3     4946.88     5473.77    165.07 o 
  15  16   3     3112.70     3450.55    106.27 o 
  16  16   3      865.87     1039.35     49.80 o 
  17  16   3       44.54       58.87     19.71 o 
 -19  17   3     1013.38      944.76     58.98 o 
 -18  17   3     3694.31     3457.26    111.86 o 
 -17  17   3     2973.35     2898.77     98.20 o 
 -16  17   3     2967.07     2645.90     79.91 o 
 -15  17   3     1867.57     1722.75     71.25 o 
 -14  17   3       93.87       83.27     13.43 o 
 -13  17   3     3630.28     3661.76    116.35 o 
 -12  17   3     7875.45     7672.93    183.90 o 
 -11  17   3     8108.37     8043.14    190.22 o 
 -10  17   3     8536.88     8231.79    272.97 o 
  -9  17   3     1498.05     1648.53    104.13 o 
  -8  17   3      103.52      122.94     18.48 o 
  -7  17   3     1805.73     1901.32     74.88 o 
  -6  17   3     6919.56     6472.76    149.73 o 
  -5  17   3     5492.23     5319.83    129.86 o 
  -4  17   3     2175.44     2117.58     63.10 o 
  -3  17   3      109.68      113.19     14.53 o 
  -2  17   3     4067.19     4008.89    117.99 o 
  -1  17   3     8090.14     7955.03    149.06 o 
   0  17   3    11131.81    11074.68    179.86 o 
   1  17   3     8756.81     8608.04    154.58 o 
   2  17   3     2232.66     2263.73     70.92 o 
   3  17   3       89.80       97.07     15.57 o 
   4  17   3     3149.96     3278.32     91.85 o 
   5  17   3    10662.46    10977.72    195.92 o 
   6  17   3     7915.09     8069.50    164.40 o 
   7  17   3     3832.70     4003.98    110.23 o 
   8  17   3       81.81       72.78     15.55 o 
   9  17   3     1256.07     1366.59     61.72 o 
  10  17   3     4907.79     5026.50    161.56 o 
  11  17   3     5867.82     5561.75    169.76 o 
  12  17   3     3581.25     3459.75    292.73 o 
  13  17   3     1704.59     1797.03     82.92 o 
  14  17   3        5.19       38.42     13.94 o 
  15  17   3      606.51      678.79     42.07 o 
  16  17   3     3137.44     3430.56     91.63 o 
  17  17   3     2380.41     2609.65    103.89 o 
 -18  18   3      738.30      636.95     32.23 o 
 -17  18   3       16.37       20.01      7.76 o 
 -16  18   3     1922.78     1749.94     73.88 o 
 -15  18   3     1751.13     1606.88     68.72 o 
 -14  18   3     3561.98     3310.73    105.34 o 
 -13  18   3     2176.27     2171.21     85.59 o 
 -12  18   3      352.71      336.05     33.69 o 
 -11  18   3      114.82      116.99     33.58 o 
 -10  18   3     1512.17     1612.45    109.11 o 
  -9  18   3     3539.49     3568.86    162.28 o 
  -8  18   3     3892.58     3914.46    168.12 o 
  -7  18   3     1450.83     1483.14     97.44 o 
  -6  18   3      679.37      747.79     67.30 o 
  -5  18   3      528.62      523.62     55.59 o 
  -4  18   3     3804.53     3616.24    155.11 o 
  -3  18   3     8983.09     8732.49    321.10 o 
  -2  18   3     7151.32     6873.38    167.42 o 
  -1  18   3     1645.38     1611.42     81.18 o 
   0  18   3      335.89      400.59     37.45 o 
   1  18   3     2563.30     2472.43     74.19 o 
   2  18   3     4863.37     4592.00    108.29 o 
   3  18   3     3540.87     3766.08     98.35 o 
   4  18   3     2363.83     2320.82     77.28 o 
   5  18   3      459.78      500.37     35.72 o 
   6  18   3      685.31      734.93     44.79 o 
   7  18   3     4299.07     4644.26    120.32 o 
   8  18   3     5147.86     5657.70    225.36 o 
   9  18   3     3203.71     3466.55    165.59 o 
  10  18   3      674.34      688.65     55.14 o 
  11  18   3       51.11       20.61     24.15 o 
  12  18   3      492.58      469.86     42.97 o 
  13  18   3     1521.24     1589.82     75.22 o 
  14  18   3     1743.65     1918.66     75.80 o 
  15  18   3     1941.01     2181.56     72.90 o 
  16  18   3      633.20      677.62     34.04 o 
 -17  19   3     1663.14     1429.19     67.21 o 
 -16  19   3      504.87      514.67     33.34 o 
 -15  19   3      257.75      226.13     22.99 o 
 -14  19   3       54.33       52.43     11.80 o 
 -13  19   3      808.80      815.52     78.86 o 
 -12  19   3     1926.77     2026.19    126.26 o 
 -11  19   3     2426.03     2372.46    136.50 o 
 -10  19   3      994.87     1062.17     88.25 o 
  -9  19   3      164.07      187.37     37.83 o 
  -8  19   3      115.06      138.88     32.52 o 
  -7  19   3     1340.39     1318.79     92.40 o 
  -6  19   3     4261.06     4044.36    169.74 o 
  -5  19   3     5573.83     5629.47    205.27 o 
  -4  19   3     3748.83     3642.92    157.88 o 
  -3  19   3      112.11      105.31     19.29 o 
  -2  19   3     1265.81     1262.01     65.67 o 
  -1  19   3     4786.14     4507.07    133.42 o 
   0  19   3     5995.04     6057.65    161.37 o 
   1  19   3     4407.10     4544.16    139.13 o 
   2  19   3      819.34      834.24     57.04 o 
   3  19   3       12.78       12.34     10.03 o 
   4  19   3      656.63      685.28     41.52 o 
   5  19   3     2385.17     2391.89     80.51 o 
   6  19   3     2806.27     2878.75     91.00 o 
   7  19   3      399.61      442.78     34.65 o 
   8  19   3        7.07       16.46     11.51 o 
   9  19   3     1607.00     1739.26    109.87 o 
  10  19   3     1989.07     2101.87    129.83 o 
  11  19   3     2610.52     2550.65    134.29 o 
  12  19   3     1877.06     1956.48    237.54 o 
  13  19   3      660.33      714.62     61.42 o 
  14  19   3        1.62        0.46      7.38 o 
  15  19   3      185.43      200.94     19.30 o 
 -16  20   3      109.23      139.27     27.17 o 
 -15  20   3      604.44      536.70     55.73 o 
 -14  20   3      783.07      657.15     66.51 o 
 -13  20   3      573.45      574.03     63.88 o 
 -12  20   3       50.45       36.19     18.83 o 
 -11  20   3       19.98       23.67     17.94 o 
 -10  20   3      752.88      786.42     75.45 o 
  -9  20   3     2411.22     2378.83    131.68 o 
  -8  20   3      771.41      825.95     74.32 o 
  -7  20   3      157.01      139.84     31.80 o 
  -6  20   3       26.68       32.01     18.61 o 
  -5  20   3      485.49      475.78     54.96 o 
  -4  20   3     4661.73     4538.68    181.68 o 
  -3  20   3     5452.39     5200.53    195.93 o 
  -2  20   3     3110.45     3038.07    105.96 o 
  -1  20   3     1253.38     1266.37     78.36 o 
   0  20   3      177.08      198.42     28.27 o 
   1  20   3      820.07      821.04     57.16 o 
   2  20   3     2767.60     2815.17    109.95 o 
   3  20   3      424.85      478.87     45.63 o 
   4  20   3       77.23       84.19     22.68 o 
   5  20   3       69.04       79.60     16.41 o 
   6  20   3      214.31      232.79     24.69 o 
   7  20   3     1481.98     1600.58     85.99 o 
   8  20   3     1120.96     1244.13     56.71 o 
   9  20   3      686.99      687.74     47.67 o 
  10  20   3      448.08      475.02     31.74 o 
  11  20   3       15.14       10.38     21.00 o 
  12  20   3      292.29      269.56     28.93 o 
  13  20   3      420.97      409.87     31.54 o 
  14  20   3      382.42      417.14     28.22 o 
 -15  21   3        5.25       40.44     17.51 o 
 -14  21   3        4.73      -15.62     15.62 o 
 -13  21   3       47.96        4.93     16.05 o 
 -12  21   3       40.96       22.59     18.26 o 
 -11  21   3       24.53       48.07     22.55 o 
 -10  21   3       10.73       35.21     20.20 o 
  -9  21   3      159.17      158.91     34.90 o 
  -8  21   3       95.22      109.14     31.81 o 
  -7  21   3       76.75       93.65     25.40 o 
  -6  21   3      401.01      431.32     52.70 o 
  -5  21   3       51.43       51.77     19.05 o 
  -4  21   3      129.32      109.26     26.92 o 
  -3  21   3      347.48      357.01     48.64 o 
  -2  21   3     1018.27     1040.86     81.42 o 
  -1  21   3      556.56      614.70     46.50 o 
   0  21   3       62.50       68.36     27.37 o 
   1  21   3       92.72      126.57     24.11 o 
   2  21   3       12.85       25.31     17.88 o 
   3  21   3        1.30        5.15     15.83 o 
   4  21   3       35.04       36.34     16.98 o 
   5  21   3       39.48       43.88     17.22 o 
   6  21   3      145.41      141.89     24.43 o 
   7  21   3       52.47       49.79     29.97 o 
   8  21   3       41.19       44.36     12.72 o 
   9  21   3       86.69       80.83     13.31 o 
  10  21   3      231.17      217.60     20.20 o 
  11  21   3       32.62       13.26     21.28 o 
  12  21   3       54.88       32.11     18.93 o 
  13  21   3        6.27       15.19     10.67 o 
 -14  22   3       57.20       50.47     16.75 o 
 -13  22   3       48.36       38.28     15.06 o 
 -12  22   3       10.84        3.37     13.08 o 
 -11  22   3        1.77      -12.93     15.16 o 
 -10  22   3        5.13       27.44     17.58 o 
  -9  22   3       17.88       49.65     24.25 o 
  -8  22   3       13.34       49.72     22.45 o 
  -7  22   3        8.63       26.10     19.56 o 
  -6  22   3      696.51      617.77     61.60 o 
  -5  22   3      751.36      799.87     69.09 o 
  -4  22   3      377.57      356.49     47.19 o 
  -3  22   3      414.96      437.31     53.58 o 
  -2  22   3      103.44      104.08     26.71 o 
  -1  22   3       83.92       74.99     23.34 o 
   0  22   3       75.98       61.05     15.46 o 
   1  22   3      132.04      128.32     21.20 o 
   2  22   3       39.55       39.45     16.34 o 
   3  22   3       81.73       87.80     23.59 o 
   4  22   3      302.77      347.81     39.96 o 
   5  22   3        0.46       20.84     28.35 o 
   6  22   3       59.03       78.01     41.80 o 
   7  22   3        7.49       -0.39     10.63 o 
   8  22   3       15.82       17.45     10.68 o 
   9  22   3       15.15       15.32      8.32 o 
  10  22   3       40.95       20.06      8.38 o 
  11  22   3        5.09       -5.44     11.39 o 
  12  22   3        4.61       -5.49      8.23 o 
 -12  23   3      249.43      191.68     31.02 o 
 -11  23   3      205.99      192.68     31.58 o 
 -10  23   3      344.10      406.51     48.73 o 
  -9  23   3       95.18      112.52     26.56 o 
  -8  23   3       76.14       99.40     27.21 o 
  -7  23   3      391.37      437.47     50.65 o 
  -6  23   3      622.37      549.01     55.47 o 
  -5  23   3      213.35      243.12     38.48 o 
  -4  23   3       32.26       52.34     20.14 o 
  -3  23   3        2.70       10.51     13.17 o 
  -2  23   3      242.06      258.49     39.74 o 
  -1  23   3      408.03      381.93     47.10 o 
   0  23   3      538.49      626.04     61.73 o 
   1  23   3      532.08      566.47     45.52 o 
   2  23   3       41.17       49.87     13.46 o 
   3  23   3      267.65      287.56     33.28 o 
   4  23   3     1737.35     1785.84     85.15 o 
   5  23   3     1286.14     1316.65     71.81 o 
   6  23   3      303.64      316.48     34.14 o 
   7  23   3      150.62      162.93     23.74 o 
   8  23   3       15.92       -1.86     12.78 o 
   9  23   3      119.63      120.90     23.09 o 
  10  23   3      472.45      476.13     48.83 o 
 -11  24   3       11.73       -4.16     13.51 o 
 -10  24   3      553.69      532.83     51.89 o 
  -9  24   3     1227.37     1291.58     83.24 o 
  -8  24   3     1208.34     1140.96     78.89 o 
  -7  24   3      822.91      870.62     68.22 o 
  -6  24   3       54.14       57.70     22.63 o 
  -5  24   3      486.02      460.57     49.54 o 
  -4  24   3      846.81      848.07     67.17 o 
  -3  24   3     1896.91     1889.49    103.05 o 
  -2  24   3     1661.90     1642.29     95.57 o 
  -1  24   3      388.74      429.22     49.33 o 
   0  24   3       67.63       63.75     21.23 o 
   1  24   3      802.74      708.95     63.79 o 
   2  24   3     1160.48     1105.49     82.09 o 
   3  24   3     1581.28     1794.60    136.52 o 
   4  24   3      543.20      566.11     44.86 o 
   5  24   3        9.15      -14.45     14.45 o 
   6  24   3      488.51      503.95     40.05 o 
   7  24   3      764.65      852.64    105.99 o 
   8  24   3     1195.28     1174.26     80.97 o 
  -8  25   3       37.73       61.80     17.91 o 
  -7  25   3     1362.92     1308.23    125.39 o 
  -6  25   3     2699.22     2427.54    281.69 o 
  -5  25   3     2203.10     2179.19    106.12 o 
  -4  25   3     1699.66     1751.71     94.94 o 
  -3  25   3       14.56       47.29     20.40 o 
  -2  25   3      593.70      650.58     57.27 o 
  -1  25   3     2738.43     2794.89    125.72 o 
   0  25   3     3784.70     4029.98    157.06 o 
   1  25   3     2781.14     2804.62    128.24 o 
   2  25   3      280.43      314.52     41.84 o 
   3  25   3      205.56      220.10     35.12 o 
   4  25   3     1268.93     1367.98     88.81 o 
   5  25   3     2470.56     2568.70    124.36 o 
   6  25   3     1807.10     1852.52    101.51 o 
  -5  26   3      262.49      290.09     35.61 o 
  -4  26   3     2188.80     2308.61    104.61 o 
  -3  26   3     2843.62     2935.70    121.41 o 
  -2  26   3     2824.94     2910.66    121.89 o 
  -1  26   3      947.30      988.38     68.24 o 
   0  26   3       25.32       24.99     13.25 o 
   1  26   3      991.53     1017.94     70.35 o 
   2  26   3     2448.89     2679.98    119.89 o 
 -24   0   4       32.15       33.26     13.21 o 
 -23   0   4      324.87      314.88     34.79 o 
 -22   0   4     3238.10     3243.62    126.91 o 
 -21   0   4     3853.57     3802.40    147.43 o 
 -20   0   4     7962.50     7903.47    243.22 o 
 -19   0   4     1655.75     1609.59     99.45 o 
 -18   0   4     1762.14     1932.54    115.59 o 
 -17   0   4     1009.87     1118.61     91.20 o 
 -16   0   4    17411.42    18790.37    494.21 o 
 -15   0   4     3212.67     3368.09    175.46 o 
 -14   0   4     1838.86     1864.78    128.78 o 
 -13   0   4      100.17      107.29     21.87 o 
 -12   0   4     3978.26     4259.24    268.69 o 
 -11   0   4    13427.86    15839.19    525.27 o 
 -10   0   4     8829.67    10633.96    384.00 o 
  -9   0   4    18534.38    21406.89    573.60 o 
  -8   0   4    25242.09    29924.53    704.96 o 
  -7   0   4     2313.97     3213.06    156.96 o 
  -6   0   4     8445.51     8915.35    277.26 o 
  -5   0   4    15606.47    16513.38    414.15 o 
  -4   0   4    15318.47    15732.63    394.91 o 
  -3   0   4    25196.93    26272.72    582.50 o 
  -2   0   4      261.11      318.08     40.55 o 
  -1   0   4    15495.18    17587.13    425.25 o 
   0   0   4     2578.92     2392.19    118.18 o 
   1   0   4    30390.69    29660.57    643.09 o 
   2   0   4     8013.26     7661.66    238.10 o 
   3   0   4    22782.17    20853.90    495.14 o 
   4   0   4      265.49      458.44     60.72 o 
   5   0   4     1876.69     2835.30    167.56 o 
   6   0   4    13641.60    13442.70    442.94 o 
   7   0   4    12905.91    13708.25    471.62 o 
   8   0   4     7320.89     7619.69    349.47 o 
   9   0   4      977.95     1023.43    127.56 o 
  10   0   4     2319.50     2415.07    115.41 o 
  11   0   4     4814.51     4325.16    202.66 o 
  12   0   4     7606.51     6934.57    268.44 o 
  13   0   4     9317.09     9018.17    311.75 o 
  14   0   4     9998.21    10387.89    335.11 o 
  15   0   4    11505.76    11911.62    355.69 o 
  16   0   4     3250.78     3438.57    159.46 o 
  17   0   4     4283.19     4446.21    175.66 o 
  18   0   4     3719.76     3766.83    150.33 o 
  19   0   4     3854.12     4028.89    146.72 o 
  20   0   4     2106.08     2136.56     92.99 o 
  21   0   4       59.82       68.50     14.71 o 
 -24   1   4     2852.68     2684.27     69.17 o 
 -23   1   4     2583.24     2633.03     74.10 o 
 -22   1   4     1571.76     1633.45     60.84 o 
 -21   1   4      151.67      164.16     21.87 o 
 -20   1   4      895.27      941.17     50.45 o 
 -19   1   4     6436.89     6700.21    159.00 o 
 -18   1   4    11180.49    11241.67    261.51 o 
 -17   1   4     9130.46     9432.58    211.74 o 
 -16   1   4      131.02      179.01     30.07 o 
 -15   1   4     4870.00     4994.79    289.10 o 
 -14   1   4     3314.53     3307.51    405.19 o 
 -13   1   4    16719.62    17265.17    779.94 o 
 -12   1   4     6541.02     7623.96    259.20 o 
 -11   1   4     6727.70     7886.52    426.89 o 
 -10   1   4      756.04      771.47     66.25 o 
  -9   1   4     1396.86     1504.08     84.07 o 
  -8   1   4    12202.27    13054.77    274.48 o 
  -7   1   4    10735.25    11550.37    242.18 o 
  -6   1   4    26646.16    27887.72    447.22 o 
  -5   1   4      489.03      466.76     41.49 o 
  -4   1   4      439.73      477.47     36.18 o 
  -3   1   4     4401.40     4600.87    121.81 o 
  -2   1   4    24452.42    25110.49    396.18 o 
  -1   1   4    27386.45    28818.40    443.78 o 
   0   1   4     8713.17     8984.34    186.56 o 
   1   1   4     2232.65     2281.76     80.92 o 
   2   1   4       52.41       73.96     14.28 o 
   3   1   4    32256.56    29109.13    455.28 o 
   4   1   4    20979.42    19412.29    503.80 o 
   5   1   4    22638.64    22273.54    418.14 o 
   6   1   4     8811.68     9044.17    244.20 o 
   7   1   4       91.98       73.57     26.03 o 
   8   1   4     5532.33     5538.62    207.03 o 
   9   1   4     7390.69     7079.37    248.70 o 
  10   1   4     6951.78     6902.88    180.67 o 
  11   1   4     3080.61     2551.88    107.08 o 
  12   1   4      489.80      470.26     45.04 o 
  13   1   4     2233.00     2230.32     98.73 o 
  14   1   4     6603.64     6716.27    179.71 o 
  15   1   4     3474.18     3808.93    124.43 o 
  16   1   4     7274.88     7140.68    174.44 o 
  17   1   4     5040.20     5114.71    152.85 o 
  18   1   4      582.32      615.94     40.60 o 
  19   1   4      304.96      303.39     26.50 o 
  20   1   4     1697.69     1813.58     59.66 o 
  21   1   4     2762.75     2910.38    103.41 o 
 -24   2   4        7.83       11.63      6.30 o 
 -23   2   4      414.63      409.48     32.86 o 
 -22   2   4     1981.11     1951.35     66.55 o 
 -21   2   4     6174.04     5876.18    135.03 o 
 -20   2   4     3750.91     3806.42    107.83 o 
 -19   2   4     1049.39     1085.23     44.73 o 
 -18   2   4      139.87      178.92     24.86 o 
 -17   2   4     4104.80     4096.35     99.30 o 
 -16   2   4    17352.79    18075.10    337.41 o 
 -15   2   4    13025.88    12948.09    369.75 o 
 -14   2   4     1658.50     1603.02     61.58 o 
 -13   2   4     1044.81     1087.54     59.51 o 
 -12   2   4     1605.35     1890.18    122.84 o 
 -11   2   4     9601.46    11049.49    298.82 o 
 -10   2   4    17962.24    20454.56    446.32 o 
  -9   2   4    11250.71    12762.53    325.92 o 
  -8   2   4     8139.88     9210.90    220.06 o 
  -7   2   4     4991.98     5923.74    159.20 o 
  -6   2   4     6810.95     7607.95    177.91 o 
  -5   2   4    20601.79    21980.62    402.69 o 
  -4   2   4    20909.50    22005.01    360.06 o 
  -3   2   4     1002.19     1006.72     51.79 o 
  -2   2   4      652.31      631.36     40.94 o 
  -1   2   4     1347.12     1298.68     58.86 o 
   0   2   4    11468.42    12305.01    231.81 o 
   1   2   4    23169.75    23189.18    373.51 o 
   2   2   4    14481.80    14086.37    257.29 o 
   3   2   4     4773.10     4297.27    101.06 o 
   4   2   4    11654.94    11640.77    240.50 o 
   5   2   4      895.45     1276.70    112.38 o 
   6   2   4     9154.17     9044.56    356.66 o 
   7   2   4     9119.23     9070.11    260.80 o 
   8   2   4     5099.73     5012.52    196.95 o 
   9   2   4      339.60      298.39     47.88 o 
  10   2   4       32.20       13.12     11.43 o 
  11   2   4     3584.16     3051.67    160.35 o 
  12   2   4     3737.44     3108.88    357.67 o 
  13   2   4     3890.00     3839.77    143.51 o 
  14   2   4     2576.12     2556.71    111.00 o 
  15   2   4     2425.65     2766.87    104.37 o 
  16   2   4      153.26      177.97     26.66 o 
  17   2   4     1943.43     2010.80     78.54 o 
  18   2   4     5234.78     5345.19    130.41 o 
  19   2   4     2064.86     2185.76    105.50 o 
  20   2   4     1120.10     1113.09     67.29 o 
  21   2   4       83.14      101.64     18.45 o 
 -24   3   4     1446.73     1350.42     45.36 o 
 -23   3   4     1062.32     1026.15     42.62 o 
 -22   3   4      716.54      705.98     38.27 o 
 -21   3   4      106.41       93.68     15.88 o 
 -20   3   4      308.17      285.87     27.38 o 
 -19   3   4     2003.43     1994.65     61.34 o 
 -18   3   4     3112.73     3225.40     83.50 o 
 -17   3   4     2580.73     2682.61     77.55 o 
 -16   3   4     1187.18     1227.78     52.32 o 
 -15   3   4     3136.99     3007.09    136.50 o 
 -14   3   4     6046.10     6326.81    167.27 o 
 -13   3   4     4636.01     4816.05    126.23 o 
 -12   3   4     6223.91     6984.30    246.32 o 
 -11   3   4     1535.41     1789.35    109.48 o 
 -10   3   4      348.84      359.94     45.94 o 
  -9   3   4       80.80      153.15     59.04 o 
  -8   3   4     5272.22     5576.53    162.87 o 
  -7   3   4    10401.86    11038.94    537.80 o 
  -6   3   4     2562.69     2395.26     90.84 o 
  -5   3   4      153.09      234.97     27.47 o 
  -4   3   4     5089.38     5870.96    143.23 o 
  -3   3   4     4334.51     4628.28    180.63 o 
  -2   3   4    16525.90    17727.91    302.84 o 
  -1   3   4     3433.85     3274.31     99.02 o 
   0   3   4     2209.39     2203.27     78.54 o 
   1   3   4     1212.63     1254.86     58.02 o 
   2   3   4     1812.28     1935.96     74.27 o 
   3   3   4     9738.14     9340.21    163.64 o 
   4   3   4    15446.36    15213.10    680.66 o 
   5   3   4    10323.16    10694.75    367.22 o 
   6   3   4    11539.69    12466.08    431.52 o 
   7   3   4      108.96       98.53     35.55 o 
   8   3   4     2389.96     2397.60    191.06 o 
   9   3   4     6357.11     6439.30    237.04 o 
  10   3   4     3755.09     3627.41    126.69 o 
  11   3   4     2973.92     2742.43    161.63 o 
  12   3   4      115.10      132.83     35.72 o 
  13   3   4      491.88      603.53     75.19 o 
  14   3   4     2115.56     2183.19    140.40 o 
  15   3   4     2002.12     2144.55    133.34 o 
  16   3   4     3310.12     3583.70    167.76 o 
  17   3   4     2150.21     2160.70    120.27 o 
  18   3   4       38.66       85.88     27.33 o 
  19   3   4       43.30       59.56     20.42 o 
  20   3   4     1249.05     1262.58     72.99 o 
  21   3   4      853.70      928.96     55.10 o 
 -24   4   4        7.15       12.39      7.13 o 
 -23   4   4      513.86      464.83     27.87 o 
 -22   4   4      970.80      898.56     35.35 o 
 -21   4   4      951.99      954.83     37.39 o 
 -20   4   4      779.76      758.07     34.64 o 
 -19   4   4      734.04      733.09     36.19 o 
 -18   4   4      118.71      120.16     15.53 o 
 -17   4   4      545.27      542.49     33.04 o 
 -16   4   4      153.78      139.51     17.05 o 
 -15   4   4     1073.46      963.14     59.53 o 
 -14   4   4      980.07     1044.84     51.21 o 
 -13   4   4      177.13      181.19     18.67 o 
 -12   4   4       15.55       30.25     22.48 o 
 -11   4   4      307.33      275.84     46.72 o 
 -10   4   4     4778.45     5309.20    184.36 o 
  -9   4   4     5345.55     5791.29    180.70 o 
  -8   4   4     3265.85     3855.26    169.85 o 
  -7   4   4      205.90      329.23     34.97 o 
  -6   4   4     3258.84     3507.29    112.88 o 
  -5   4   4     8700.00     9405.86    200.25 o 
  -4   4   4     5578.08     6009.87    145.57 o 
  -3   4   4     3881.27     4272.78    115.83 o 
  -2   4   4      819.67      870.74     47.76 o 
  -1   4   4     3558.79     4423.83    253.23 o 
   0   4   4     7492.30     7825.24    168.60 o 
   1   4   4      702.50      634.03     40.28 o 
   2   4   4     2947.23     2897.76     77.44 o 
   3   4   4     2383.52     2215.66     68.74 o 
   4   4   4      765.02      726.42     55.35 o 
   5   4   4     3165.39     3139.53    192.51 o 
   6   4   4      800.39      789.02     95.13 o 
   7   4   4     4800.36     4443.89    260.16 o 
   8   4   4     4205.09     4705.38    279.74 o 
   9   4   4      287.36      299.08     73.54 o 
  10   4   4      297.84      253.76     41.46 o 
  11   4   4     1098.81     1008.31     93.84 o 
  12   4   4     1545.60     1623.98    124.12 o 
  13   4   4     4656.93     4840.80    224.63 o 
  14   4   4      888.73     1044.63     96.40 o 
  15   4   4      664.14      839.12     82.85 o 
  16   4   4      315.35      409.10     57.24 o 
  17   4   4      197.73      272.19     45.02 o 
  18   4   4     1267.09     1390.38     89.63 o 
  19   4   4      562.74      603.26     53.81 o 
  20   4   4       80.40       82.47     20.41 o 
  21   4   4       10.38        6.68      8.18 o 
 -24   5   4       45.79       54.97     13.09 o 
 -23   5   4      118.52      106.69     10.24 o 
 -22   5   4      108.00       98.80     11.06 o 
 -21   5   4        8.51        5.72      7.68 o 
 -20   5   4       28.43        7.96     11.66 o 
 -19   5   4       49.42       94.84     17.32 o 
 -18   5   4      297.13      349.85     34.23 o 
 -17   5   4       17.17       13.18      8.73 o 
 -16   5   4       14.72        7.38      8.70 o 
 -15   5   4      430.64      428.53     26.78 o 
 -14   5   4      891.93      909.80     35.29 o 
 -13   5   4      506.58      531.52     31.90 o 
 -12   5   4      727.00      760.63     56.65 o 
 -11   5   4       18.25        1.79     24.19 o 
 -10   5   4     1601.82     1890.98    108.01 o 
  -9   5   4      659.22      695.84     60.70 o 
  -8   5   4       47.17      103.34     22.86 o 
  -7   5   4    10398.11    11993.33    256.90 o 
  -6   5   4      367.45      409.45     36.88 o 
  -5   5   4      824.94      880.60     52.67 o 
  -4   5   4     1389.62     1679.59     70.72 o 
  -3   5   4     2554.72     2753.47    131.99 o 
  -2   5   4     2549.42     2972.78     83.74 o 
  -1   5   4      116.00      131.17     14.96 o 
   0   5   4       61.97       89.36     19.53 o 
   1   5   4        1.96        8.64      5.46 o 
   2   5   4        0.84       -4.17      7.39 o 
   3   5   4     9365.81     9895.00    220.00 o 
   4   5   4     3208.17     3400.18    121.92 o 
   5   5   4       16.53       35.71     23.31 o 
   6   5   4     1224.88     1500.39    134.84 o 
   7   5   4      690.67      711.45     99.52 o 
   8   5   4       36.96       65.86     33.83 o 
   9   5   4       89.58       78.38     13.68 o 
  10   5   4     1889.50     1749.99    125.18 o 
  11   5   4       11.47      -17.17     25.08 o 
  12   5   4       23.70       13.33     16.25 o 
  13   5   4       16.02       58.57     34.85 o 
  14   5   4     1322.77     1417.48    114.38 o 
  15   5   4     1153.21     1227.11    100.88 o 
  16   5   4        7.44       27.80     21.36 o 
  17   5   4       71.54      109.88     29.20 o 
  18   5   4        1.76       12.34     15.86 o 
  19   5   4      114.86      148.48     27.53 o 
  20   5   4        2.70       20.07     12.25 o 
  21   5   4       71.45       68.82     15.51 o 
 -23   6   4       31.87       32.56      7.69 o 
 -22   6   4       14.60        7.05      5.36 o 
 -21   6   4      245.42      211.00     17.03 o 
 -20   6   4      125.84      122.59     14.21 o 
 -19   6   4       71.40       67.56     12.01 o 
 -18   6   4        9.56        7.15      8.11 o 
 -17   6   4       54.93       48.68     10.96 o 
 -16   6   4     6869.83     6533.56    163.41 o 
 -15   6   4     1595.13     1630.85     59.05 o 
 -14   6   4      430.98      417.46     23.87 o 
 -13   6   4       55.13       55.60     12.33 o 
 -12   6   4      591.59      627.56     38.13 o 
 -11   6   4      476.55      494.21     74.50 o 
 -10   6   4      794.83      912.82     95.22 o 
  -9   6   4       40.25       42.03     21.48 o 
  -8   6   4      125.69      117.95     23.88 o 
  -7   6   4       19.46       35.69     18.26 o 
  -6   6   4     1653.78     1894.25     84.62 o 
  -5   6   4     2245.63     2760.83     98.62 o 
  -4   6   4      717.15      689.23     66.84 o 
  -3   6   4     2286.88     2456.34    131.89 o 
  -2   6   4       13.96       55.32     27.84 o 
  -1   6   4       48.45       61.01     13.61 o 
   0   6   4      612.27      675.32     45.94 o 
   1   6   4     1396.50     1261.13     94.34 o 
   2   6   4       82.78       94.04     18.06 o 
   3   6   4     1789.88     1782.46     82.09 o 
   4   6   4     3410.97     3296.49    122.00 o 
   5   6   4      850.75      962.97     99.37 o 
   6   6   4     4253.69     4123.27    232.90 o 
   7   6   4     1046.26     1074.32    124.62 o 
   8   6   4      144.48      125.37     44.62 o 
   9   6   4      441.46      441.06     48.40 o 
  10   6   4      157.23      193.54     36.62 o 
  11   6   4      363.31      262.84     46.90 o 
  12   6   4       86.36       66.21     24.61 o 
  13   6   4      378.87      377.08     61.68 o 
  14   6   4      100.14      135.09     38.65 o 
  15   6   4      871.15     1038.96     92.50 o 
  16   6   4        0.68       16.99     23.44 o 
  17   6   4       63.18       96.52     30.53 o 
  18   6   4      250.35      273.00     40.22 o 
  19   6   4      107.86      130.85     26.10 o 
  20   6   4      373.02      419.35     40.13 o 
 -23   7   4      740.47      695.27     34.90 o 
 -22   7   4       76.21       66.87      9.38 o 
 -21   7   4       15.45       18.59      6.91 o 
 -20   7   4      200.00      187.73     36.99 o 
 -19   7   4      781.33      783.00     35.66 o 
 -18   7   4      826.98      772.76     36.95 o 
 -17   7   4     1285.20     1230.37     48.35 o 
 -16   7   4      263.49      248.04     22.27 o 
 -15   7   4      430.70      396.57     27.46 o 
 -14   7   4      226.84      178.61     17.68 o 
 -13   7   4     5566.63     5537.26    215.58 o 
 -12   7   4     4861.10     5130.74    163.69 o 
 -11   7   4     1204.54     1354.98     58.72 o 
 -10   7   4      350.27      275.85     55.73 o 
  -9   7   4      395.20      489.84     67.04 o 
  -8   7   4     2106.99     2106.32    133.46 o 
  -7   7   4     1769.43     1851.53    120.56 o 
  -6   7   4     1961.32     2094.38    123.28 o 
  -5   7   4       97.20      113.70     29.06 o 
  -4   7   4       97.64      108.35     30.21 o 
  -3   7   4     5485.79     6034.54    225.28 o 
  -2   7   4     8147.21     8723.04    193.78 o 
  -1   7   4     6390.50     7222.67    226.10 o 
   0   7   4      528.71      565.65     43.20 o 
   1   7   4      130.92      150.11     22.94 o 
   2   7   4       20.86       31.98     12.68 o 
   3   7   4     1124.47     1055.19     63.18 o 
   4   7   4      223.93      234.48     35.07 o 
   5   7   4      212.71      267.14     52.49 o 
   6   7   4      700.45      575.56     83.66 o 
   7   7   4      873.77      913.50    113.38 o 
   8   7   4      288.03      273.71     36.43 o 
   9   7   4     1767.60     1660.34    153.32 o 
  10   7   4     1162.24     1122.27     99.00 o 
  11   7   4     2489.49     2194.42    146.24 o 
  12   7   4      149.55      117.91     28.14 o 
  13   7   4      937.94      963.19     96.52 o 
  14   7   4     1057.38     1279.51    106.73 o 
  15   7   4     1184.42     1308.59    104.38 o 
  16   7   4     1099.91     1111.80     90.46 o 
  17   7   4     1296.12     1453.56     97.91 o 
  18   7   4        9.01       29.79     15.78 o 
  19   7   4        7.41       17.47     10.25 o 
  20   7   4      573.37      606.41     33.56 o 
 -23   8   4      204.59      162.85     14.44 o 
 -22   8   4      902.75      830.82     36.64 o 
 -21   8   4     2056.96     1819.17     49.07 o 
 -20   8   4      940.88      883.07     35.59 o 
 -19   8   4      414.00      405.94     30.43 o 
 -18   8   4      149.53      152.67     21.73 o 
 -17   8   4      766.49      707.43     46.94 o 
 -16   8   4     5241.16     4881.90    201.94 o 
 -15   8   4     7240.95     6998.46    181.13 o 
 -14   8   4     4280.57     4190.42     97.13 o 
 -13   8   4     2370.64     2272.62    126.06 o 
 -12   8   4       59.73       46.59     14.68 o 
 -11   8   4     3845.67     3842.55     87.52 o 
 -10   8   4     7823.74     8857.05    333.42 o 
  -9   8   4     4518.16     5013.26    226.35 o 
  -8   8   4     2297.18     2513.09    149.34 o 
  -7   8   4       64.00       68.22     26.11 o 
  -6   8   4     8910.91     9424.29    305.02 o 
  -5   8   4    17727.97    19481.69    496.29 o 
  -4   8   4    10636.99    11038.00    335.59 o 
  -3   8   4     7301.18     8369.49    279.11 o 
  -2   8   4     3781.53     4174.78    126.59 o 
  -1   8   4     1169.84     1349.39     68.98 o 
   0   8   4     4443.13     4608.92    150.41 o 
   1   8   4     6849.39     7130.66    181.02 o 
   2   8   4     6720.65     7215.53    186.46 o 
   3   8   4     3385.30     3124.28    118.52 o 
   4   8   4     2649.26     2819.73    112.60 o 
   5   8   4     1186.79     1346.59     80.64 o 
   6   8   4      924.04      899.83    107.70 o 
   7   8   4     4427.78     4420.45    261.27 o 
   8   8   4     8814.37     8393.56    227.66 o 
   9   8   4     2190.98     2144.31    133.60 o 
  10   8   4      836.31      766.31     81.41 o 
  11   8   4     2761.56     2681.19    162.21 o 
  12   8   4     3974.75     3617.71    192.43 o 
  13   8   4     5844.60     5917.32    251.29 o 
  14   8   4     1954.40     2112.81    137.90 o 
  15   8   4      552.85      580.48     68.26 o 
  16   8   4       42.97       79.78     27.47 o 
  17   8   4     2216.61     2417.06    125.24 o 
  18   8   4     2003.87     2025.53    106.77 o 
  19   8   4     1461.85     1549.81     57.67 o 
  20   8   4      493.84      522.20     28.68 o 
 -23   9   4     1639.66     1647.89     67.95 o 
 -22   9   4      942.64      899.16     36.93 o 
 -21   9   4       75.71       67.87     11.77 o 
 -20   9   4      777.80      797.65     41.04 o 
 -19   9   4     1101.97     1133.87     74.38 o 
 -18   9   4     3415.02     3357.90    147.36 o 
 -17   9   4     2758.42     2714.46     95.26 o 
 -16   9   4       88.46       92.66     15.43 o 
 -15   9   4     3093.69     3010.16    132.44 o 
 -14   9   4     4339.98     4128.65    110.06 o 
 -13   9   4     8319.86     8370.88    183.78 o 
 -12   9   4    12834.55    13361.29    226.51 o 
 -11   9   4     5464.53     5629.10    110.28 o 
 -10   9   4      467.83      463.04     24.79 o 
  -9   9   4     1579.68     1647.40    126.47 o 
  -8   9   4     6747.65     6890.22    266.91 o 
  -7   9   4    10892.55    10989.04    345.86 o 
  -6   9   4     5928.95     6216.05    237.71 o 
  -5   9   4      331.89      312.13     45.83 o 
  -4   9   4     5950.25     6700.20    247.74 o 
  -3   9   4    14272.58    15326.25    424.77 o 
  -2   9   4    15537.55    16886.54    317.81 o 
  -1   9   4    11942.86    12716.35    263.66 o 
   0   9   4     3627.24     3833.55    136.21 o 
   1   9   4      101.90      117.98     21.45 o 
   2   9   4      816.06      842.54     58.18 o 
   3   9   4     2142.48     1975.11     94.04 o 
   4   9   4     3621.23     3487.17    240.61 o 
   5   9   4     6678.02     6557.21    436.16 o 
   6   9   4     3850.72     3437.42    194.37 o 
   7   9   4     1255.79     1250.45     74.44 o 
   8   9   4     2064.11     1977.43    101.34 o 
   9   9   4     3685.63     3677.62    181.38 o 
  10   9   4    12824.88    12368.49    389.51 o 
  11   9   4     4103.05     3746.25    193.92 o 
  12   9   4     1973.02     1723.72    128.83 o 
  13   9   4      537.02      596.91     75.79 o 
  14   9   4     1734.52     1982.45    131.05 o 
  15   9   4     2613.03     2678.64    147.60 o 
  16   9   4     3412.89     3453.00    160.44 o 
  17   9   4     2001.93     2111.91    114.11 o 
  18   9   4      333.28      366.62     29.83 o 
  19   9   4      379.75      393.75     27.91 o 
 -22  10   4     3586.04     3317.49     75.71 o 
 -21  10   4     2954.71     2831.38     74.50 o 
 -20  10   4     2517.55     2447.41     73.76 o 
 -19  10   4      412.47      404.21     29.80 o 
 -18  10   4       28.09       56.09     23.90 o 
 -17  10   4     4378.75     4346.35    178.59 o 
 -16  10   4     4551.84     4568.51    166.38 o 
 -15  10   4     9126.32     9270.35    182.18 o 
 -14  10   4     5992.54     5609.09    137.03 o 
 -13  10   4     2779.91     2719.38     90.42 o 
 -12  10   4       77.68       98.16     18.50 o 
 -11  10   4     3363.66     3503.48     82.34 o 
 -10  10   4     9679.55    10001.86    139.71 o 
  -9  10   4     8892.78     8875.05    154.96 o 
  -8  10   4     4769.25     5113.75    227.89 o 
  -7  10   4      600.29      778.08     80.03 o 
  -6  10   4     2136.89     2064.86    129.61 o 
  -5  10   4     7515.88     8205.24    281.99 o 
  -4  10   4    15957.57    16779.03    455.10 o 
  -3  10   4     9972.77    10880.24    340.13 o 
  -2  10   4     3844.62     4199.83    191.14 o 
  -1  10   4      604.42      577.42     47.47 o 
   0  10   4     7374.92     7661.33    216.75 o 
   1  10   4    13419.07    13164.93    285.46 o 
   2  10   4     9894.22     9524.35    230.01 o 
   3  10   4     3608.05     3157.56    122.56 o 
   4  10   4      112.86       80.09     17.85 o 
   5  10   4      498.19      463.56     35.12 o 
   6  10   4     5414.08     5349.20    155.65 o 
   7  10   4    14210.93    13373.27    555.49 o 
   8  10   4     9468.68     9322.62    299.61 o 
   9  10   4     4520.69     4184.65    193.63 o 
  10  10   4        2.14        9.88     15.82 o 
  11  10   4     1229.18     1132.20    103.17 o 
  12  10   4     8134.18     7315.47    284.09 o 
  13  10   4     4750.57     4636.66    213.97 o 
  14  10   4     2389.04     2539.38    148.69 o 
  15  10   4      439.72      493.28     62.30 o 
  16  10   4      363.64      417.75     53.29 o 
  17  10   4     1335.46     1438.47     93.97 o 
  18  10   4     3594.67     3684.83     98.94 o 
  19  10   4     2121.79     2253.68     67.45 o 
 -22  11   4     1457.11     1351.29     64.35 o 
 -21  11   4       12.72       31.94     12.21 o 
 -20  11   4     1185.73     1073.36     44.47 o 
 -19  11   4     3622.14     3310.31     97.04 o 
 -18  11   4     7172.41     6839.09    212.52 o 
 -17  11   4     4026.73     4011.92    164.72 o 
 -16  11   4      150.91      156.28     31.34 o 
 -15  11   4     1609.74     1531.16     93.82 o 
 -14  11   4     6953.59     6651.51    137.89 o 
 -13  11   4     6160.23     6045.90    143.85 o 
 -12  11   4     9929.61    10246.37    196.18 o 
 -11  11   4     3014.21     3198.90     96.30 o 
 -10  11   4      582.83      586.18     31.31 o 
  -9  11   4     1367.10     1344.96     45.58 o 
  -8  11   4     4639.94     4601.54    101.82 o 
  -7  11   4    15859.34    16196.09    290.42 o 
  -6  11   4     8608.92     8713.88    301.22 o 
  -5  11   4     4364.91     4886.47    208.17 o 
  -4  11   4       35.60       37.10     17.28 o 
  -3  11   4     1457.98     1685.30    115.96 o 
  -2  11   4     8915.40     9414.68    312.21 o 
  -1  11   4    18538.27    18852.18    452.33 o 
   0  11   4     8592.71     8990.73    274.44 o 
   1  11   4      923.34      904.96     53.88 o 
   2  11   4     3546.62     3614.39    155.07 o 
   3  11   4     9426.78     8713.49    226.32 o 
   4  11   4    11890.96    11405.23    260.18 o 
   5  11   4    14106.30    13852.62    288.43 o 
   6  11   4     3210.09     2980.93    110.52 o 
   7  11   4      253.62      282.70     31.20 o 
   8  11   4     2651.18     2663.12    143.11 o 
   9  11   4     7404.92     7171.95    264.42 o 
  10  11   4    10746.84     9870.08    333.76 o 
  11  11   4     4248.78     3986.94    197.82 o 
  12  11   4      278.46      313.82     54.27 o 
  13  11   4      876.70      899.12     87.88 o 
  14  11   4     2195.93     2331.11    139.23 o 
  15  11   4     4732.93     4908.10    200.46 o 
  16  11   4     3371.72     3406.11    108.40 o 
  17  11   4     3271.81     3372.88     99.37 o 
  18  11   4      545.30      582.66     35.14 o 
  19  11   4      332.32      305.76     22.42 o 
 -21  12   4     3434.38     3385.13    115.49 o 
 -20  12   4     2234.56     1926.47     88.42 o 
 -19  12   4      773.09      726.76     55.69 o 
 -18  12   4      229.84      182.75     30.76 o 
 -17  12   4     3582.41     3738.41    315.73 o 
 -16  12   4     4568.63     4683.77    276.26 o 
 -15  12   4     6388.50     5866.99    415.51 o 
 -14  12   4     3160.31     2982.33    119.26 o 
 -13  12   4      737.77      753.15     39.84 o 
 -12  12   4      779.95      809.49     48.46 o 
 -11  12   4     3702.67     3915.92    109.12 o 
 -10  12   4     5288.90     5222.11    104.12 o 
  -9  12   4     3483.49     3678.60     90.40 o 
  -8  12   4      568.13      608.52     29.53 o 
  -7  12   4     2015.18     2071.29     96.02 o 
  -6  12   4     2350.77     2351.86     75.93 o 
  -5  12   4    10521.27    11062.17    219.49 o 
  -4  12   4    18018.05    18165.54    484.17 o 
  -3  12   4    16217.25    17823.28    480.52 o 
  -2  12   4     5385.21     5633.60    202.37 o 
  -1  12   4       59.48       39.87     16.24 o 
   0  12   4     5430.40     5371.27    144.87 o 
   1  12   4    11914.98    11839.07    267.43 o 
   2  12   4    12716.84    12548.23    211.70 o 
   3  12   4     4955.66     4878.29    104.03 o 
   4  12   4      288.97      274.96     23.47 o 
   5  12   4     3771.88     3618.12    197.94 o 
   6  12   4     7353.33     7111.82    216.27 o 
   7  12   4    12625.80    12072.27    303.05 o 
   8  12   4     9687.75     9667.68    223.28 o 
   9  12   4     1635.83     1538.19     81.23 o 
  10  12   4       52.51       72.80     17.51 o 
  11  12   4     1716.48     1538.44    116.51 o 
  12  12   4     5084.50     4229.76    200.83 o 
  13  12   4     4396.12     4166.47    194.02 o 
  14  12   4     1579.47     1612.35     79.90 o 
  15  12   4      189.19      228.78     38.34 o 
  16  12   4       42.26       65.89     18.28 o 
  17  12   4     1040.75     1102.35     51.40 o 
  18  12   4     3171.21     3281.91     85.75 o 
 -21  13   4       17.13       30.72      8.33 o 
 -20  13   4     1268.50     1188.98     68.35 o 
 -19  13   4     2374.78     2141.36     96.07 o 
 -18  13   4     3158.89     2725.67    115.23 o 
 -17  13   4     2793.30     2618.10    458.10 o 
 -16  13   4      247.37      250.02     50.59 o 
 -15  13   4     1191.54     1208.07    107.41 o 
 -14  13   4     5139.78     5220.70    240.98 o 
 -13  13   4     3428.17     3362.25    133.37 o 
 -12  13   4     4227.04     4076.64    167.86 o 
 -11  13   4     1964.36     2024.04     94.11 o 
 -10  13   4      338.32      350.40     28.87 o 
  -9  13   4     5593.65     5580.21    119.59 o 
  -8  13   4     5456.08     5428.78    113.57 o 
  -7  13   4     7672.43     7710.85    137.40 o 
  -6  13   4     5115.59     5120.12    125.00 o 
  -5  13   4      665.34      692.22     42.12 o 
  -4  13   4       60.94       59.72     10.83 o 
  -3  13   4      172.95      195.73     20.00 o 
  -2  13   4     5336.73     5405.57    103.82 o 
  -1  13   4    10526.16    10359.31    157.26 o 
   0  13   4     8478.02     8186.39    134.14 o 
   1  13   4      621.93      555.93     27.80 o 
   2  13   4     3402.01     3348.74     71.36 o 
   3  13   4    10801.48    10301.67    178.59 o 
   4  13   4     8816.96     8616.52    159.28 o 
   5  13   4     6432.36     6553.35    136.47 o 
   6  13   4     2089.74     2219.52    130.49 o 
   7  13   4       20.00       -3.79     19.39 o 
   8  13   4      683.51      672.87     50.40 o 
   9  13   4     3421.97     3379.47    124.05 o 
  10  13   4     5767.08     5364.04    165.97 o 
  11  13   4     1724.13     1477.57     82.17 o 
  12  13   4       91.98       79.30     21.23 o 
  13  13   4     1089.90     1034.14    104.22 o 
  14  13   4     1353.15     1431.28     98.66 o 
  15  13   4     3195.83     3356.59    107.85 o 
  16  13   4     2426.39     2459.76    101.08 o 
  17  13   4      967.37     1050.20     47.34 o 
  18  13   4       82.56       98.66     14.30 o 
 -20  14   4      872.90      711.69     46.47 o 
 -19  14   4      369.44      310.29     32.66 o 
 -18  14   4        7.27       16.40      9.81 o 
 -17  14   4      809.37      791.98    150.34 o 
 -16  14   4     1037.62      968.19    106.28 o 
 -15  14   4      773.71      759.49     84.46 o 
 -14  14   4     1264.86     1308.01    112.71 o 
 -13  14   4      246.21      268.14     35.37 o 
 -12  14   4      879.82      791.11     81.54 o 
 -11  14   4     3484.55     3312.65    289.21 o 
 -10  14   4     2812.62     2772.15     88.59 o 
  -9  14   4     4101.93     4214.21    129.78 o 
  -8  14   4     1829.07     2048.22     66.59 o 
  -7  14   4       53.94       54.10     10.83 o 
  -6  14   4      217.99      227.95     19.73 o 
  -5  14   4     1613.26     1536.19     62.90 o 
  -4  14   4     4978.39     4668.89    117.97 o 
  -3  14   4     4315.08     4493.34     93.65 o 
  -2  14   4     2004.23     2066.49     74.20 o 
  -1  14   4       16.56        8.95      7.02 o 
   0  14   4     1674.14     1681.28     57.52 o 
   1  14   4     3392.43     3427.87     87.23 o 
   2  14   4     1565.15     1541.23     57.34 o 
   3  14   4      862.05      883.60     44.27 o 
   4  14   4      125.99      141.56     20.84 o 
   5  14   4     2011.25     1994.27     70.89 o 
   6  14   4     3034.83     3211.24     93.85 o 
   7  14   4     1909.21     1998.72     90.21 o 
   8  14   4     2989.35     2859.64    164.89 o 
   9  14   4      486.97      452.80     65.37 o 
  10  14   4      120.21      102.08     35.01 o 
  11  14   4      486.44      438.03     42.92 o 
  12  14   4     1278.98     1193.95     79.50 o 
  13  14   4     1842.36     1816.32    136.42 o 
  14  14   4     1368.28     1355.06     97.85 o 
  15  14   4       84.85       81.16     24.05 o 
  16  14   4        9.34        2.37      8.43 o 
  17  14   4      573.25      575.95     32.24 o 
 -20  15   4       39.55       39.22     10.08 o 
 -19  15   4      580.18      430.71     36.68 o 
 -18  15   4      442.15      371.92     36.51 o 
 -17  15   4      188.07      165.82     83.04 o 
 -16  15   4      189.38      176.32     27.93 o 
 -15  15   4      320.50      213.63     26.31 o 
 -14  15   4       36.54       27.69     14.45 o 
 -13  15   4      454.39      459.71     65.07 o 
 -12  15   4      196.70      194.39     30.79 o 
 -11  15   4      573.96      602.59     79.46 o 
 -10  15   4      181.25      156.47     26.47 o 
  -9  15   4       11.77       17.22     10.43 o 
  -8  15   4      777.67      769.95     42.48 o 
  -7  15   4      158.00      157.38     18.32 o 
  -6  15   4      106.30       98.38     14.29 o 
  -5  15   4       43.85       37.42     12.68 o 
  -4  15   4      599.08      551.16     37.24 o 
  -3  15   4      335.38      358.83     24.18 o 
  -2  15   4      730.95      763.29     35.65 o 
  -1  15   4      991.08      930.76     42.75 o 
   0  15   4     1987.50     2083.16     66.49 o 
   1  15   4      493.39      502.93     32.83 o 
   2  15   4      929.56      999.44     47.17 o 
   3  15   4     3044.12     3146.74    105.87 o 
   4  15   4      495.28      510.99     35.52 o 
   5  15   4      256.41      267.81     25.92 o 
   6  15   4      331.41      318.54     29.02 o 
   7  15   4      147.10      139.18     29.61 o 
   8  15   4       19.23       11.47     22.43 o 
   9  15   4      267.57      261.97     34.00 o 
  10  15   4      347.35      300.85     50.79 o 
  11  15   4     1170.33     1045.96    101.58 o 
  12  15   4      450.56      391.80     60.11 o 
  13  15   4        0.14        8.00     17.68 o 
  14  15   4       29.56       67.26     26.42 o 
  15  15   4       39.83       44.14     19.85 o 
  16  15   4       49.32       56.05     17.57 o 
  17  15   4      103.80      124.79     21.41 o 
 -19  16   4       26.01       17.17      8.96 o 
 -18  16   4        2.01        0.34      7.41 o 
 -17  16   4      111.23      112.52     20.67 o 
 -16  16   4      489.98      430.20     56.19 o 
 -15  16   4       77.67       44.90     13.67 o 
 -14  16   4       25.74       10.06     10.70 o 
 -13  16   4      250.12      271.09     31.27 o 
 -12  16   4        5.48       20.93     17.83 o 
 -11  16   4      197.39      171.97     27.34 o 
 -10  16   4      284.10      262.98     33.58 o 
  -9  16   4       29.74       41.19      9.49 o 
  -8  16   4      228.55      218.06     22.64 o 
  -7  16   4      694.46      669.49     53.64 o 
  -6  16   4      926.87      857.05     49.39 o 
  -5  16   4      224.35      211.75     23.75 o 
  -4  16   4       11.54       20.27     10.91 o 
  -3  16   4      166.97      149.37     20.35 o 
  -2  16   4        1.51       27.31     11.33 o 
  -1  16   4      100.63       84.04     14.16 o 
   0  16   4       27.62       18.29      9.51 o 
   1  16   4       85.87      114.32     22.46 o 
   2  16   4      211.13      232.39     22.71 o 
   3  16   4      344.44      375.78     30.13 o 
   4  16   4     1171.17     1260.30     56.96 o 
   5  16   4        7.85       11.13     10.36 o 
   6  16   4       31.51       19.44      9.57 o 
   7  16   4       12.01       -0.31     15.63 o 
   8  16   4       36.68       38.39     12.56 o 
   9  16   4        0.49        7.44     13.28 o 
  10  16   4      296.45      252.27     32.48 o 
  11  16   4       63.12       38.22     15.91 o 
  12  16   4       32.79       39.39     16.43 o 
  13  16   4       10.09       12.33     14.72 o 
  14  16   4       37.90       43.39     17.42 o 
  15  16   4      101.68      118.65     24.14 o 
  16  16   4       20.56        2.20      8.40 o 
 -18  17   4      418.31      332.90     30.91 o 
 -17  17   4      239.37      200.28     25.54 o 
 -16  17   4       92.32       68.76     38.01 o 
 -15  17   4       46.49       35.65     10.58 o 
 -14  17   4      179.58      176.38     28.22 o 
 -13  17   4       53.34       37.76     18.01 o 
 -12  17   4      172.90      143.11     22.84 o 
 -11  17   4       18.80       49.78     26.69 o 
 -10  17   4        3.19        9.17     36.95 o 
  -9  17   4        5.74       16.11     38.39 o 
  -8  17   4       30.75       32.37     12.91 o 
  -7  17   4      211.35      221.28     26.67 o 
  -6  17   4      903.49      959.31     53.31 o 
  -5  17   4      439.84      518.53     43.85 o 
  -4  17   4      247.48      288.80     28.30 o 
  -3  17   4      186.98      184.14     23.52 o 
  -2  17   4      571.85      538.34     30.91 o 
  -1  17   4      527.01      545.44     28.41 o 
   0  17   4       69.09       73.57     12.90 o 
   1  17   4       46.18       38.18     11.17 o 
   2  17   4      222.21      247.53     24.53 o 
   3  17   4      678.86      693.02     42.24 o 
   4  17   4      237.75      245.05     25.57 o 
   5  17   4     1024.31     1034.05     52.62 o 
   6  17   4      318.97      357.17     31.51 o 
   7  17   4      124.64      114.60     18.72 o 
   8  17   4      830.70      878.46     61.52 o 
   9  17   4       27.26       25.18     12.68 o 
  10  17   4       67.29       56.01     14.69 o 
  11  17   4       34.21       -3.79     10.88 o 
  12  17   4        6.62       -2.73     13.54 o 
  13  17   4       99.34      102.37     25.80 o 
  14  17   4       27.96       23.37     11.04 o 
  15  17   4      186.72      188.28     29.69 o 
 -17  18   4      649.62      619.10     42.37 o 
 -16  18   4     2105.09     2055.72    281.27 o 
 -15  18   4     1094.93     1011.15    101.95 o 
 -14  18   4      236.06      205.16     23.71 o 
 -13  18   4       19.56      -16.41     26.94 o 
 -12  18   4      172.16      165.41     38.17 o 
 -11  18   4      331.24      405.84     59.83 o 
 -10  18   4      700.26      785.49     78.95 o 
  -9  18   4      501.44      590.40     67.78 o 
  -8  18   4      747.02      755.19     49.13 o 
  -7  18   4      538.97      529.52     40.84 o 
  -6  18   4      184.88      164.05     23.11 o 
  -5  18   4     1084.93     1110.76     56.49 o 
  -4  18   4     1980.71     1993.67     76.58 o 
  -3  18   4     1130.01     1021.41     53.04 o 
  -2  18   4      714.75      703.66     44.34 o 
  -1  18   4       37.15       35.12      9.45 o 
   0  18   4      702.21      643.24     31.63 o 
   1  18   4     2651.79     2496.98     78.49 o 
   2  18   4     3163.38     3365.68    136.25 o 
   3  18   4     3258.56     3444.78    135.90 o 
   4  18   4     1524.35     1476.26     62.74 o 
   5  18   4      243.39      256.71     26.59 o 
   6  18   4     2193.90     2293.87     80.61 o 
   7  18   4     1593.53     1754.60     69.32 o 
   8  18   4     1188.29     1268.48     73.39 o 
   9  18   4       87.94       91.11     38.22 o 
  10  18   4      410.80      393.38     38.82 o 
  11  18   4      246.55      225.10     27.49 o 
  12  18   4      611.25      703.19     70.12 o 
  13  18   4     1128.20     1170.53     82.84 o 
  14  18   4      434.28      395.13     43.59 o 
 -16  19   4       74.09      117.73     26.72 o 
 -15  19   4      128.30      105.34     28.25 o 
 -14  19   4     1684.86     1577.58    109.02 o 
 -13  19   4     1629.91     1613.93    113.48 o 
 -12  19   4     1421.50     1613.12    113.27 o 
 -11  19   4      783.95      899.15     85.06 o 
 -10  19   4       92.27      158.15     39.33 o 
  -9  19   4      614.58      664.38     71.03 o 
  -8  19   4     1177.81     1212.69     93.34 o 
  -7  19   4     1277.20     1412.30     66.52 o 
  -6  19   4     2443.80     2571.05     90.49 o 
  -5  19   4      967.20      952.46     51.92 o 
  -4  19   4      183.89      158.47     20.76 o 
  -3  19   4      276.25      283.45     40.56 o 
  -2  19   4     2267.40     2158.66     79.41 o 
  -1  19   4     4391.79     4163.03    116.32 o 
   0  19   4     3078.39     2822.96     75.65 o 
   1  19   4      504.22      447.66     26.51 o 
   2  19   4      261.28      246.74     20.34 o 
   3  19   4     1566.98     1655.29     65.52 o 
   4  19   4     2695.10     2888.44     89.71 o 
   5  19   4     3593.54     4038.51    108.81 o 
   6  19   4     1157.64     1280.92     58.81 o 
   7  19   4       25.12       30.05     19.13 o 
   8  19   4      166.77      164.34     19.80 o 
   9  19   4     1469.91     1460.02     74.91 o 
  10  19   4     2162.34     2189.10     89.06 o 
  11  19   4      793.01      789.58    114.18 o 
  12  19   4       76.36       57.39     18.36 o 
  13  19   4        1.90      -10.48     16.30 o 
 -15  20   4     2864.79     3136.96    136.69 o 
 -14  20   4     1435.88     1362.14     93.41 o 
 -13  20   4      282.52      201.95     36.16 o 
 -12  20   4      510.73      516.65     61.96 o 
 -11  20   4     2402.77     2369.72    136.44 o 
 -10  20   4     2897.36     3137.94    156.39 o 
  -9  20   4     3170.43     3533.80    164.60 o 
  -8  20   4     1415.45     1568.85    105.03 o 
  -7  20   4        3.39       41.71     19.83 o 
  -6  20   4     1068.55     1180.36     87.28 o 
  -5  20   4     4596.68     4566.00    182.62 o 
  -4  20   4     5442.12     5154.74    196.05 o 
  -3  20   4     4790.16     4486.78    180.63 o 
  -2  20   4      973.06     1083.07     82.51 o 
  -1  20   4       14.06       27.35     17.68 o 
   0  20   4      747.27      751.77     70.32 o 
   1  20   4     1764.67     1825.40     74.66 o 
   2  20   4     3129.38     3237.36    124.18 o 
   3  20   4     1245.39     1412.09     59.48 o 
   4  20   4      158.51      175.12     21.69 o 
   5  20   4      712.59      701.06     41.89 o 
   6  20   4     3645.96     3807.06    107.71 o 
   7  20   4     4116.66     4162.48    131.73 o 
   8  20   4     3150.44     3047.46    108.30 o 
   9  20   4      671.00      619.62     45.45 o 
  10  20   4       27.31       33.08     10.83 o 
  11  20   4      317.49      276.01     51.33 o 
  12  20   4     1507.89     1546.05     88.23 o 
 -14  21   4      983.75     1084.95     76.88 o 
 -13  21   4     3247.70     3107.32    146.13 o 
 -12  21   4     3447.35     3326.81    156.92 o 
 -11  21   4     2403.73     2535.41    137.27 o 
 -10  21   4      299.82      327.07     47.47 o 
  -9  21   4      572.34      590.62     63.61 o 
  -8  21   4     3382.20     3430.81    158.19 o 
  -7  21   4     5086.47     5182.18    197.10 o 
  -6  21   4     3587.13     3653.86    159.17 o 
  -5  21   4      284.39      328.66     45.31 o 
  -4  21   4      539.27      537.68     57.88 o 
  -3  21   4     1862.91     1801.18    108.06 o 
  -2  21   4     5129.98     5187.79    195.65 o 
  -1  21   4     4479.90     4294.96    176.93 o 
   0  21   4     1903.58     2016.35    115.38 o 
   1  21   4       85.17       71.97     21.52 o 
   2  21   4      932.66      957.71     52.72 o 
   3  21   4     2927.72     2905.23     97.79 o 
   4  21   4     2802.16     2903.75     99.56 o 
   5  21   4     2347.01     2351.59     95.46 o 
   6  21   4      881.60      961.07     55.78 o 
   7  21   4       77.34      102.64     21.01 o 
   8  21   4      388.03      406.01     34.72 o 
   9  21   4     2341.40     2251.53     82.26 o 
  10  21   4     2193.54     2127.79     89.94 o 
  11  21   4     1681.85     1721.14     60.26 o 
 -12  22   4      175.90      201.97     33.77 o 
 -11  22   4     2496.06     2625.08    133.14 o 
 -10  22   4     4283.52     4420.40    179.67 o 
  -9  22   4     2889.13     2966.79    142.40 o 
  -8  22   4      739.94      843.86     72.84 o 
  -7  22   4      175.64      210.28     40.01 o 
  -6  22   4     2971.19     2856.12    135.79 o 
  -5  22   4     5512.66     5374.65    195.94 o 
  -4  22   4     4589.53     4537.37    177.65 o 
  -3  22   4     2540.02     2405.81    124.19 o 
  -2  22   4      398.14      446.91     50.96 o 
  -1  22   4      365.22      375.46     48.31 o 
   0  22   4     1350.68     1350.95     91.54 o 
   1  22   4     2499.60     2642.78    134.00 o 
   2  22   4     1479.21     1535.54    100.79 o 
   3  22   4      945.21      997.04     81.86 o 
   4  22   4       29.99       42.93     22.00 o 
   5  22   4      229.12      240.00     39.58 o 
   6  22   4     1639.46     1612.89    104.33 o 
   7  22   4     2774.59     2513.13     86.64 o 
   8  22   4     2336.22     2074.05     75.15 o 
   9  22   4      932.37      852.00     62.33 o 
 -11  23   4     1455.51     1479.85     90.74 o 
 -10  23   4       76.16       42.76     18.26 o 
  -9  23   4      672.65      717.88     63.74 o 
  -8  23   4     3265.41     3360.26    146.86 o 
  -7  23   4     4984.22     5044.35    186.35 o 
  -6  23   4     2463.63     2532.48    124.62 o 
  -5  23   4      176.48      173.25     33.28 o 
  -4  23   4        9.67       30.61     19.19 o 
  -3  23   4     1845.87     1836.74    103.41 o 
  -2  23   4     2999.72     3025.85    138.14 o 
  -1  23   4     2406.47     2462.29    124.44 o 
   0  23   4     1427.74     1515.49     95.85 o 
   1  23   4      229.27      190.63     33.06 o 
   2  23   4      290.64      276.31     40.67 o 
   3  23   4     1782.29     1760.90    105.90 o 
   4  23   4     2006.18     2018.04    114.48 o 
   5  23   4     1838.45     1930.83    110.34 o 
   6  23   4      968.21      940.10     72.61 o 
   7  23   4      222.72      219.90     34.26 o 
   8  23   4      456.22      460.65     45.18 o 
  -8  24   4      245.27      265.30     38.19 o 
  -7  24   4      102.58      107.12     26.52 o 
  -6  24   4     1075.18     1085.87     75.69 o 
  -5  24   4      696.81      735.53     62.23 o 
  -4  24   4     1189.48     1220.11     81.24 o 
  -3  24   4      847.52      886.43     68.78 o 
  -2  24   4      327.80      317.03     41.93 o 
  -1  24   4       48.08       56.91     22.15 o 
   0  24   4      718.32      745.16     63.86 o 
   1  24   4     1158.31     1246.88     84.40 o 
   2  24   4     1210.92     1275.48     85.45 o 
   3  24   4      518.40      546.34     55.34 o 
   4  24   4       66.14       58.46     15.29 o 
   5  24   4      296.57      296.91     38.46 o 
  -5  25   4      353.70      370.08     42.42 o 
  -4  25   4      499.90      526.06     50.42 o 
  -3  25   4       38.73       43.55     16.75 o 
  -2  25   4      415.12      420.14     45.13 o 
  -1  25   4      278.58      287.02     38.04 o 
   0  25   4      330.94      360.29     42.64 o 
   1  25   4       98.84      111.36     24.99 o 
   2  25   4       65.57       82.75     22.62 o 
 -23   1   5      113.27      114.13     13.90 o 
 -22   1   5       46.99       43.77      9.52 o 
 -21   1   5       14.17        2.97      8.89 o 
 -20   1   5      662.10      652.15     27.46 o 
 -19   1   5      155.26      171.77     15.08 o 
 -18   1   5       48.70      136.99     36.42 o 
 -17   1   5       75.12       90.51     22.10 o 
 -16   1   5      380.40      391.72     40.56 o 
 -15   1   5      339.72      313.54     38.37 o 
 -14   1   5      436.25      352.69     40.89 o 
 -13   1   5      101.28       73.38     19.28 o 
 -12   1   5      137.91      131.81     14.19 o 
 -11   1   5      411.12      448.43     29.72 o 
 -10   1   5       42.12       49.42     16.69 o 
  -9   1   5     1664.88     1856.25    100.78 o 
  -8   1   5      481.32      597.50     52.51 o 
  -7   1   5     1098.85     1216.40     72.75 o 
  -6   1   5     9323.61    11527.81    252.29 o 
  -5   1   5     6166.02     7040.87    181.00 o 
  -4   1   5      640.85      716.88     50.84 o 
  -3   1   5      445.90      437.35     44.57 o 
  -2   1   5      606.27      554.07     44.11 o 
  -1   1   5     1040.50     1112.13     63.44 o 
   0   1   5     1394.32     1668.59     89.56 o 
   1   1   5      816.58      977.33     60.03 o 
   2   1   5     1138.32     1205.23     67.26 o 
   3   1   5      820.00      776.87     54.53 o 
   4   1   5       83.84       99.44     19.49 o 
   5   1   5      114.78       84.54     18.24 o 
   6   1   5      126.11      109.14     22.59 o 
   7   1   5       33.62       29.84      8.55 o 
   8   1   5      132.34      108.21     18.90 o 
   9   1   5      571.88      510.17     45.43 o 
  10   1   5      753.99      709.66     56.29 o 
  11   1   5       20.72       -0.58     13.86 o 
  12   1   5       31.13       11.35     14.60 o 
  13   1   5       48.80       36.57     14.68 o 
  14   1   5      939.33      937.02     60.20 o 
  15   1   5      589.24      554.41     43.54 o 
  16   1   5       25.97        4.84      9.43 o 
  17   1   5      181.07      167.42     20.04 o 
  18   1   5       99.71       72.47     12.23 o 
  19   1   5      164.37      137.07     20.28 o 
 -23   2   5      736.06      674.43     32.39 o 
 -22   2   5     1181.05     1145.15     46.75 o 
 -21   2   5      829.17      799.50     33.35 o 
 -20   2   5       49.06       63.67      9.30 o 
 -19   2   5        3.65       18.18     17.59 o 
 -18   2   5     2489.36     2600.35     76.05 o 
 -17   2   5     2588.37     2607.99     79.97 o 
 -16   2   5    10756.74    11144.03    474.50 o 
 -15   2   5      617.57      701.51     81.29 o 
 -14   2   5       82.68       68.87     13.41 o 
 -13   2   5       23.50       31.02     15.17 o 
 -12   2   5     1225.53     1172.82     51.30 o 
 -11   2   5     2978.01     3191.99     83.60 o 
 -10   2   5      828.00      958.97     77.28 o 
  -9   2   5      374.99      386.44     45.02 o 
  -8   2   5      639.60      644.06     55.96 o 
  -7   2   5      731.04      844.17     60.43 o 
  -6   2   5     8224.62     8830.20    213.36 o 
  -5   2   5     5464.22     5871.36    162.42 o 
  -4   2   5     2545.06     2569.06    178.70 o 
  -3   2   5      952.48      928.86     76.67 o 
  -2   2   5      148.59      146.53     22.16 o 
  -1   2   5     6331.81     6872.74    174.11 o 
   0   2   5     1905.10     1965.48    141.58 o 
   1   2   5     1932.89     1811.14     90.55 o 
   2   2   5     1124.47     1246.26     68.40 o 
   3   2   5      689.08      768.38     54.35 o 
   4   2   5      163.71      149.82     24.68 o 
   5   2   5      209.83      158.50     25.46 o 
   6   2   5      694.50      564.39     53.02 o 
   7   2   5     2879.29     2871.73    114.83 o 
   8   2   5     1450.64     1400.09    108.62 o 
   9   2   5        1.24       10.87     11.18 o 
  10   2   5      131.16      138.23     23.26 o 
  11   2   5      527.04      439.53     44.60 o 
  12   2   5     4133.49     3581.32    156.73 o 
  13   2   5     3508.72     3368.46    123.83 o 
  14   2   5      640.96      626.65     49.33 o 
  15   2   5        5.87        9.76      9.69 o 
  16   2   5      112.33      146.79     20.08 o 
  17   2   5     1632.74     1571.83     91.72 o 
  18   2   5     1180.04     1079.90     68.30 o 
  19   2   5      145.11      142.98     22.65 o 
 -23   3   5      344.46      334.22     22.24 o 
 -22   3   5        0.36        1.21      4.84 o 
 -21   3   5      478.27      473.64     25.14 o 
 -20   3   5     1762.61     1748.40     53.72 o 
 -19   3   5     3302.96     3280.52     81.61 o 
 -18   3   5      973.21      892.03     42.62 o 
 -17   3   5     1194.90     1216.00     52.69 o 
 -16   3   5     1523.50     1590.96     55.34 o 
 -15   3   5     1698.26     1496.39     83.56 o 
 -14   3   5     2400.77     2349.55     82.73 o 
 -13   3   5     4026.56     4183.91    227.50 o 
 -12   3   5      716.61      698.96     42.60 o 
 -11   3   5      140.83      159.27     15.98 o 
 -10   3   5      299.91      295.20     28.37 o 
  -9   3   5     2838.83     2854.68    128.52 o 
  -8   3   5     4333.35     4729.67    159.05 o 
  -7   3   5     3014.47     3270.97    124.31 o 
  -6   3   5     3118.84     3594.24    126.28 o 
  -5   3   5     1391.68     1569.45     77.95 o 
  -4   3   5     9059.46     9824.79    221.49 o 
  -3   3   5     6064.35     6212.17    191.58 o 
  -2   3   5    17988.70    19585.80    818.99 o 
  -1   3   5     3760.92     4100.12    128.27 o 
   0   3   5     1720.88     1657.63     77.46 o 
   1   3   5      472.96      527.21     43.33 o 
   2   3   5     1923.70     1899.66     85.06 o 
   3   3   5     3092.28     3104.10    113.96 o 
   4   3   5     1283.61     1148.39    101.72 o 
   5   3   5      428.40      354.09     57.58 o 
   6   3   5     1256.14     1214.95    118.85 o 
   7   3   5      604.66      593.30     45.16 o 
   8   3   5     2493.79     2360.88    145.79 o 
   9   3   5     3834.08     3599.41    200.12 o 
  10   3   5     5996.60     6024.96    257.88 o 
  11   3   5     2698.70     2403.40    156.63 o 
  12   3   5      569.13      644.06     78.45 o 
  13   3   5     2240.86     2161.04    143.84 o 
  14   3   5     2122.90     2184.08    137.94 o 
  15   3   5     1439.87     1462.35    103.97 o 
  16   3   5     1591.55     1602.46    102.68 o 
  17   3   5      914.29      853.09     67.50 o 
  18   3   5      551.73      619.65     52.36 o 
  19   3   5      745.57      848.36     54.56 o 
 -23   4   5     2463.96     2229.22     60.43 o 
 -22   4   5     2529.49     2370.94     54.57 o 
 -21   4   5     2157.43     2143.55     55.82 o 
 -20   4   5     1201.01     1147.80     42.65 o 
 -19   4   5       19.59       37.77     13.32 o 
 -18   4   5     4334.53     4275.78     98.89 o 
 -17   4   5     8631.04     8276.27    192.04 o 
 -16   4   5    21240.61    19564.13    382.10 o 
 -15   4   5    13570.84    12775.20    247.40 o 
 -14   4   5      531.76      491.20     36.49 o 
 -13   4   5      939.46      956.45     59.73 o 
 -12   4   5     1975.60     1897.98     57.28 o 
 -11   4   5     6522.99     7023.48    144.93 o 
 -10   4   5     5494.23     6064.38    202.35 o 
  -9   4   5     2343.81     2641.27    125.36 o 
  -8   4   5      106.32      220.40     33.16 o 
  -7   4   5     3766.29     4015.01    141.18 o 
  -6   4   5     9721.90    10128.55    237.85 o 
  -5   4   5    21939.62    24503.75    701.59 o 
  -4   4   5     6615.29     6790.74    314.61 o 
  -3   4   5     5243.51     5295.30    281.56 o 
  -2   4   5      658.05      660.87     47.76 o 
  -1   4   5     3847.87     4053.51    126.49 o 
   0   4   5    12462.56    13784.16    410.75 o 
   1   4   5    10621.17    10821.11    352.01 o 
   2   4   5     5075.38     5255.25    228.18 o 
   3   4   5     2833.30     2725.76    159.76 o 
   4   4   5     1047.15      942.78     93.89 o 
   5   4   5     9930.05     9437.18    349.07 o 
   6   4   5    10908.70    10714.90    211.19 o 
   7   4   5    11317.93    11038.51    183.67 o 
   8   4   5     6575.65     6672.76    255.51 o 
   9   4   5      129.37      154.37     37.17 o 
  10   4   5     4123.80     3679.42    195.85 o 
  11   4   5     8034.93     7021.04    288.22 o 
  12   4   5     6766.16     5941.33    260.15 o 
  13   4   5     8090.61     7851.85    297.41 o 
  14   4   5     1215.52     1159.80     99.68 o 
  15   4   5      653.25      622.46     67.48 o 
  16   4   5     1910.52     1943.24    114.25 o 
  17   4   5     1866.89     1933.12    103.60 o 
  18   4   5     2619.40     2591.17    112.65 o 
  19   4   5     1579.97     1632.76     78.43 o 
 -23   5   5      973.38      915.12     28.05 o 
 -22   5   5       62.51       68.94      9.46 o 
 -21   5   5     1313.05     1225.77     40.02 o 
 -20   5   5     4861.88     4748.35     93.94 o 
 -19   5   5     4089.78     4012.21     89.88 o 
 -18   5   5     2029.64     1972.95     62.57 o 
 -17   5   5     1415.85     1309.73     52.31 o 
 -16   5   5      201.78      181.59     18.93 o 
 -15   5   5    11846.64    11174.65    171.42 o 
 -14   5   5    12802.63    12485.28    184.56 o 
 -13   5   5     9392.40     9717.35    218.29 o 
 -12   5   5     7672.15     7960.48    181.79 o 
 -11   5   5       47.88       54.42     29.82 o 
 -10   5   5      853.47      960.53     37.70 o 
  -9   5   5     7912.72     8793.00    247.09 o 
  -8   5   5     5000.44     5554.53    245.97 o 
  -7   5   5     8214.67     9246.71    326.52 o 
  -6   5   5     5463.65     6576.06    262.36 o 
  -5   5   5      726.49      796.78     83.81 o 
  -4   5   5     6390.88     7097.74    273.85 o 
  -3   5   5    17491.28    19153.39    519.01 o 
  -2   5   5    12896.41    14012.49    421.07 o 
  -1   5   5    15605.67    17511.21    489.63 o 
   0   5   5     2599.36     2859.31    163.52 o 
   1   5   5      119.86      108.46     34.22 o 
   2   5   5     6294.67     6672.50    267.13 o 
   3   5   5    14805.84    14403.43    437.78 o 
   4   5   5    10451.94     9881.13    350.98 o 
   5   5   5     2309.71     2001.56    149.28 o 
   6   5   5     1112.80     1219.76     65.74 o 
   7   5   5     2115.69     1966.36     75.04 o 
   8   5   5    12210.12    11920.25    254.71 o 
   9   5   5    11734.32    11472.46    256.91 o 
  10   5   5     5972.85     5833.35    173.74 o 
  11   5   5     1571.15     1279.35     77.37 o 
  12   5   5       17.11       46.79     26.91 o 
  13   5   5     2589.73     2423.11    102.35 o 
  14   5   5     2754.95     2773.92    158.03 o 
  15   5   5     1965.45     2098.20    126.88 o 
  16   5   5      945.20      926.59     77.37 o 
  17   5   5      638.28      656.21     59.52 o 
  18   5   5      152.94      156.57     27.64 o 
  19   5   5     1974.86     2175.70     92.08 o 
 -23   6   5     2104.00     1924.84     55.93 o 
 -22   6   5     2892.10     2670.70     56.57 o 
 -21   6   5     1191.12     1108.14     45.20 o 
 -20   6   5      679.15      672.96     30.76 o 
 -19   6   5       51.48       61.41     14.88 o 
 -18   6   5     1378.53     1400.82     51.18 o 
 -17   6   5     4860.82     4889.77    107.90 o 
 -16   6   5     9021.52     8408.53    203.31 o 
 -15   6   5     7152.82     6697.86    148.87 o 
 -14   6   5      259.47      269.55     26.90 o 
 -13   6   5     2242.75     2248.30     77.14 o 
 -12   6   5     4529.04     4942.04    114.66 o 
 -11   6   5     8841.50     9409.11    158.46 o 
 -10   6   5     9475.24     9631.15    191.70 o 
  -9   6   5     1000.39     1092.32     44.83 o 
  -8   6   5      550.27      584.40     75.09 o 
  -7   6   5     2232.42     2427.49    153.89 o 
  -6   6   5     8021.12     8879.82    317.02 o 
  -5   6   5    15982.33    18049.34    503.88 o 
  -4   6   5     9716.83    11122.58    365.50 o 
  -3   6   5     3161.61     3275.75    178.78 o 
  -2   6   5       21.55        4.69     16.98 o 
  -1   6   5     1698.44     1848.73    131.99 o 
   0   6   5    14793.37    15830.56    462.68 o 
   1   6   5    17456.08    18538.21    517.33 o 
   2   6   5    13772.53    14290.29    435.80 o 
   3   6   5     2570.35     2560.77    159.53 o 
   4   6   5      215.44      187.00     43.56 o 
   5   6   5     2582.11     2336.63    107.45 o 
   6   6   5     7401.70     7201.68    136.89 o 
   7   6   5     5869.78     5823.78    157.54 o 
   8   6   5     2350.53     2299.80     97.98 o 
   9   6   5      163.00      174.43     28.10 o 
  10   6   5     2325.66     2278.61    104.42 o 
  11   6   5     8680.11     7514.87    205.85 o 
  12   6   5    10635.21     9909.79    525.57 o 
  13   6   5     3471.75     3417.20    124.81 o 
  14   6   5      869.76      887.59     58.09 o 
  15   6   5      477.48      509.10     41.07 o 
  16   6   5      479.57      503.98     56.30 o 
  17   6   5     1732.12     1788.62     98.61 o 
  18   6   5     1944.01     1993.35     95.65 o 
  19   6   5     1593.44     1602.93     76.42 o 
 -22   7   5       20.72       16.38      6.60 o 
 -21   7   5      260.72      242.37     21.40 o 
 -20   7   5     2010.40     1967.76     68.23 o 
 -19   7   5     3085.14     2958.89     92.78 o 
 -18   7   5     2980.73     2771.84     95.32 o 
 -17   7   5     1440.62     1397.39     69.50 o 
 -16   7   5       21.56       11.77     14.06 o 
 -15   7   5      784.41      724.16     44.94 o 
 -14   7   5     7271.61     7368.05    155.47 o 
 -13   7   5     5034.65     5033.88    123.83 o 
 -12   7   5     3293.31     3356.91    109.06 o 
 -11   7   5      796.30      901.15     44.43 o 
 -10   7   5      534.78      544.85     28.79 o 
  -9   7   5     1948.96     2063.37     75.28 o 
  -8   7   5    11315.08    11924.83    392.36 o 
  -7   7   5     3906.99     4164.06    210.00 o 
  -6   7   5     3672.08     4045.54    202.30 o 
  -5   7   5        3.08       10.76     14.55 o 
  -4   7   5     4174.91     4487.88    214.15 o 
  -3   7   5    11433.82    12670.01    401.18 o 
  -2   7   5     7053.63     7776.35    295.87 o 
  -1   7   5     8023.37     9223.71    328.64 o 
   0   7   5      996.27     1131.33    104.46 o 
   1   7   5      983.44     1092.94    102.07 o 
   2   7   5     2107.79     1986.00     97.70 o 
   3   7   5     4833.94     4962.86    235.06 o 
   4   7   5     5388.20     5178.68    151.98 o 
   5   7   5     2203.79     2103.43     81.57 o 
   6   7   5      550.37      636.99     40.56 o 
   7   7   5      683.61      653.07     48.57 o 
   8   7   5     8334.55     8329.37    207.14 o 
   9   7   5     5884.43     5838.69    173.49 o 
  10   7   5     5511.63     5461.17    170.45 o 
  11   7   5      506.56      440.15     44.59 o 
  12   7   5        8.37       31.69     15.68 o 
  13   7   5      536.94      568.28     49.60 o 
  14   7   5     2568.68     2690.56    103.66 o 
  15   7   5     2061.66     2313.27     89.21 o 
  16   7   5     1569.37     1575.77     66.91 o 
  17   7   5      247.25      271.67     24.60 o 
  18   7   5       40.16       25.76     13.14 o 
 -22   8   5     1272.62     1189.93     42.55 o 
 -21   8   5     1134.30     1046.96     43.88 o 
 -20   8   5      414.95      376.75     39.78 o 
 -19   8   5       36.34       39.06     28.97 o 
 -18   8   5      137.03      147.37     21.87 o 
 -17   8   5     2152.99     2160.43     87.32 o 
 -16   8   5     3075.01     3125.87    135.05 o 
 -15   8   5     8795.82     8517.42    176.67 o 
 -14   8   5      288.49      360.21     32.68 o 
 -13   8   5      296.53      343.48     34.16 o 
 -12   8   5     1382.24     1535.61    108.84 o 
 -11   8   5     3952.77     4215.67    122.72 o 
 -10   8   5     5664.76     5689.45    117.26 o 
  -9   8   5     1489.84     1537.31     58.30 o 
  -8   8   5       39.27       49.46      9.05 o 
  -7   8   5      487.89      547.06     40.38 o 
  -6   8   5     5899.56     6523.72    271.10 o 
  -5   8   5     7161.96     7662.55    295.78 o 
  -4   8   5     8001.77     9466.53    337.74 o 
  -3   8   5      552.43      517.96     69.77 o 
  -2   8   5      324.44      435.36     65.06 o 
  -1   8   5      336.49      397.75     60.24 o 
   0   8   5     6609.44     7092.01    286.28 o 
   1   8   5     6994.13     7783.40    302.93 o 
   2   8   5     4435.96     4598.34    156.56 o 
   3   8   5       66.43       66.42     11.60 o 
   4   8   5      221.87      239.72     21.19 o 
   5   8   5     3652.75     3799.57    114.23 o 
   6   8   5     1938.81     1900.80     81.95 o 
   7   8   5     4054.46     3986.63    129.40 o 
   8   8   5      214.99      236.52     31.84 o 
   9   8   5      417.05      364.47     41.16 o 
  10   8   5     2715.33     2656.48    114.61 o 
  11   8   5     3811.88     3402.41    132.16 o 
  12   8   5     6117.61     5697.32    251.62 o 
  13   8   5     1955.04     1953.59     92.86 o 
  14   8   5      284.05      287.81     33.99 o 
  15   8   5        9.28       18.52      9.30 o 
  16   8   5      561.16      578.60     39.70 o 
  17   8   5      374.79      405.95     29.03 o 
  18   8   5     1024.66     1103.98     43.77 o 
 -22   9   5      120.99       96.66     11.41 o 
 -21   9   5      413.72      364.62     35.95 o 
 -20   9   5      371.06      350.03     37.41 o 
 -19   9   5      792.09      774.32     62.81 o 
 -18   9   5     1167.37     1121.29     56.67 o 
 -17   9   5       43.39       63.47     16.20 o 
 -16   9   5      391.76      350.94     30.17 o 
 -15   9   5      602.53      513.57     38.40 o 
 -14   9   5     1991.11     2068.43     78.55 o 
 -13   9   5     2212.43     2259.78    129.21 o 
 -12   9   5      366.38      358.33     39.26 o 
 -11   9   5      548.27      602.30     39.12 o 
 -10   9   5      104.29      108.90     14.17 o 
  -9   9   5     1477.63     1522.05     48.39 o 
  -8   9   5     2047.27     2058.30     54.78 o 
  -7   9   5     2369.12     2334.54     74.08 o 
  -6   9   5      907.60     1082.70     58.17 o 
  -5   9   5      135.93      143.46     34.31 o 
  -4   9   5      171.40      143.44     21.76 o 
  -3   9   5     1492.00     1671.21    129.77 o 
  -2   9   5     1539.00     1860.94    135.83 o 
  -1   9   5     2169.95     2383.98    155.51 o 
   0   9   5       60.17       63.66     25.02 o 
   1   9   5     1394.84     1477.46     70.93 o 
   2   9   5      607.67      619.00     31.93 o 
   3   9   5     3477.12     3513.59     83.33 o 
   4   9   5     2260.86     2225.95     73.75 o 
   5   9   5     1642.82     1730.69     74.68 o 
   6   9   5      176.73      214.51     28.16 o 
   7   9   5       75.78       84.21     19.60 o 
   8   9   5      132.19      173.37     26.74 o 
   9   9   5     2553.13     2510.30    109.78 o 
  10   9   5      468.47      418.63     44.36 o 
  11   9   5      765.02      736.02     58.76 o 
  12   9   5      235.30      274.92     81.30 o 
  13   9   5      411.85      413.38     41.93 o 
  14   9   5      157.27      153.66     39.76 o 
  15   9   5      420.63      444.40     37.52 o 
  16   9   5       78.58       71.73     14.17 o 
  17   9   5       25.33       33.84      8.18 o 
  18   9   5       38.59       40.02      8.69 o 
 -21  10   5      109.46       86.77     11.05 o 
 -20  10   5       50.09       33.67     14.58 o 
 -19  10   5       82.83       89.08     23.10 o 
 -18  10   5       74.43       81.84     28.81 o 
 -17  10   5      621.22      556.57     42.09 o 
 -16  10   5      493.55      412.59     38.67 o 
 -15  10   5      549.12      519.99     35.50 o 
 -14  10   5      706.27      735.15     40.55 o 
 -13  10   5       74.99       68.13     14.09 o 
 -12  10   5      319.77      355.87     32.31 o 
 -11  10   5      213.59      234.84     21.71 o 
 -10  10   5       76.52      102.22     14.32 o 
  -9  10   5      223.26      219.36     22.53 o 
  -8  10   5      264.82      262.90     23.18 o 
  -7  10   5     1211.99     1144.42     46.87 o 
  -6  10   5      677.09      671.78     46.60 o 
  -5  10   5     1435.40     1583.08     92.67 o 
  -4  10   5     1266.08     1396.01     52.83 o 
  -3  10   5       31.06       51.18     13.40 o 
  -2  10   5       44.68       63.70     14.61 o 
  -1  10   5       60.59      100.15     18.93 o 
   0  10   5      703.95      792.41     52.07 o 
   1  10   5       63.50      107.02     23.68 o 
   2  10   5     1030.49      970.53     41.09 o 
   3  10   5     1491.98     1509.76     58.53 o 
   4  10   5       38.69       39.32     17.05 o 
   5  10   5     3576.01     3558.00    114.05 o 
   6  10   5      302.41      334.65     34.97 o 
   7  10   5      313.02      364.44     38.29 o 
   8  10   5      354.87      324.17     38.00 o 
   9  10   5      241.20      242.57     34.09 o 
  10  10   5      274.26      203.92     30.42 o 
  11  10   5      146.45      131.53     24.09 o 
  12  10   5       38.46       25.36     12.45 o 
  13  10   5       18.66       21.02     12.96 o 
  14  10   5      544.95      521.20     42.71 o 
  15  10   5      272.67      288.34     29.50 o 
  16  10   5      451.05      409.88     31.57 o 
  17  10   5      288.13      303.53     24.11 o 
 -21  11   5        4.92       19.31     13.42 o 
 -20  11   5       13.19        3.73      7.21 o 
 -19  11   5       57.90       67.57     20.99 o 
 -18  11   5        2.42       32.68     20.03 o 
 -17  11   5       32.75       26.12     16.28 o 
 -16  11   5        3.26       -4.11     16.13 o 
 -15  11   5      181.63      144.48     21.83 o 
 -14  11   5       37.20        6.23     13.36 o 
 -13  11   5       96.51       75.76     16.60 o 
 -12  11   5        2.02        8.06     11.52 o 
 -11  11   5       97.32       96.19     14.61 o 
 -10  11   5       27.52       26.77     10.56 o 
  -9  11   5      262.71      258.43     24.43 o 
  -8  11   5       55.90       66.42     12.47 o 
  -7  11   5      143.17      150.46     17.14 o 
  -6  11   5       98.39       84.80     12.52 o 
  -5  11   5      155.02      132.88     18.06 o 
  -4  11   5      192.99      234.91     36.15 o 
  -3  11   5      542.73      521.10     42.52 o 
  -2  11   5      818.55      870.76     55.30 o 
  -1  11   5       41.27       47.78     18.12 o 
   0  11   5      958.85     1016.91     44.87 o 
   1  11   5      465.15      429.10     32.82 o 
   2  11   5      431.80      415.78     33.51 o 
   3  11   5      447.67      449.78     35.67 o 
   4  11   5      141.13      122.29     18.28 o 
   5  11   5      738.18      729.13     48.58 o 
   6  11   5       51.70       49.38     30.23 o 
   7  11   5        7.25        2.63     10.44 o 
   8  11   5      694.20      687.18     54.76 o 
   9  11   5       49.41       42.90     14.89 o 
  10  11   5       19.43        1.98     12.85 o 
  11  11   5       42.25       13.23     11.84 o 
  12  11   5        0.14       -0.76     14.37 o 
  13  11   5       19.82       30.53     46.37 o 
  14  11   5      190.29      213.61     42.12 o 
  15  11   5      271.50      261.53     40.11 o 
  16  11   5       72.91       60.75     12.37 o 
  17  11   5        7.08       19.96     27.16 o 
 -20  12   5      117.28      113.70     20.16 o 
 -19  12   5        0.46       -9.33      9.33 o 
 -18  12   5       45.31       71.64     22.43 o 
 -17  12   5      536.60      515.51     54.80 o 
 -16  12   5      847.39      778.48    113.28 o 
 -15  12   5     1301.32     1289.43     88.92 o 
 -14  12   5       55.68       10.22     15.78 o 
 -13  12   5       78.42       57.08     22.19 o 
 -12  12   5       74.57       76.69     13.98 o 
 -11  12   5     1749.03     1894.11     64.02 o 
 -10  12   5     1101.27      960.91     43.35 o 
  -9  12   5       88.58       84.40     12.97 o 
  -8  12   5      267.93      255.36     25.09 o 
  -7  12   5       21.34       16.52      8.81 o 
  -6  12   5      757.30      695.04     59.47 o 
  -5  12   5      335.25      298.39     27.95 o 
  -4  12   5     1073.60     1029.36     52.22 o 
  -3  12   5     1331.00     1418.86     89.56 o 
  -2  12   5       37.92       45.29     16.83 o 
  -1  12   5     1364.62     1287.38     85.65 o 
   0  12   5     3023.23     2983.69    137.20 o 
   1  12   5     1489.75     1461.47     94.24 o 
   2  12   5     3932.25     3902.86    164.80 o 
   3  12   5       30.27       68.89     22.07 o 
   4  12   5      170.59      188.75     24.83 o 
   5  12   5     1376.96     1429.54     74.36 o 
   6  12   5      291.91      323.15     35.32 o 
   7  12   5     1636.51     1561.14    109.66 o 
   8  12   5       43.32       65.70     14.59 o 
   9  12   5      954.41      946.55     65.91 o 
  10  12   5      295.05      234.63     32.26 o 
  11  12   5     1847.85     1381.94     78.51 o 
  12  12   5      197.80      178.71     26.43 o 
  13  12   5      131.02      127.57     33.98 o 
  14  12   5       26.26       13.27     20.17 o 
  15  12   5        1.50       -0.15      9.03 o 
  16  12   5       50.60       82.79     14.15 o 
 -20  13   5      869.49      776.02     47.76 o 
 -19  13   5     1528.79     1354.51     69.67 o 
 -18  13   5     1619.55     1428.05     76.24 o 
 -17  13   5      502.11      571.60     53.51 o 
 -16  13   5        8.44       25.62     14.32 o 
 -15  13   5      866.69      734.64    100.50 o 
 -14  13   5     3497.69     3438.48    107.65 o 
 -13  13   5     1369.64     1301.78     80.39 o 
 -12  13   5     1144.28     1086.96     72.85 o 
 -11  13   5      162.91      166.15     28.60 o 
 -10  13   5      173.53      208.69     24.14 o 
  -9  13   5     1449.94     1472.38     59.35 o 
  -8  13   5     2090.06     2116.78     69.41 o 
  -7  13   5      918.83      907.45     55.52 o 
  -6  13   5      476.83      472.07     35.61 o 
  -5  13   5        1.69       20.81     11.21 o 
  -4  13   5     3532.29     3363.98    178.54 o 
  -3  13   5     2212.55     2212.30     93.34 o 
  -2  13   5      413.57      436.38     33.85 o 
  -1  13   5      947.64      888.07     71.08 o 
   0  13   5      355.56      401.08     48.07 o 
   1  13   5      956.07      923.96     76.19 o 
   2  13   5      651.99      720.80     67.55 o 
   3  13   5      779.65      811.25     74.36 o 
   4  13   5     4867.89     4897.62    201.40 o 
   5  13   5      949.51      881.40     64.36 o 
   6  13   5      365.89      328.81     34.25 o 
   7  13   5      635.54      565.34     83.44 o 
   8  13   5      597.87      592.93     49.44 o 
   9  13   5     2094.62     1979.63     93.96 o 
  10  13   5      679.64      637.97     52.95 o 
  11  13   5      175.70      119.81     24.54 o 
  12  13   5      189.36      171.16     32.30 o 
  13  13   5      159.92      171.17     24.23 o 
  14  13   5     1407.63     1525.17     67.49 o 
  15  13   5     2083.05     2235.23     75.14 o 
  16  13   5      854.46      870.38     40.03 o 
 -19  14   5       14.66       14.35      7.32 o 
 -18  14   5      678.40      595.32     45.71 o 
 -17  14   5     2315.79     1824.24     88.91 o 
 -16  14   5     2601.70     3045.66    158.10 o 
 -15  14   5     3023.25     3295.72    174.60 o 
 -14  14   5      277.57      250.91     34.05 o 
 -13  14   5      382.04      331.32     30.29 o 
 -12  14   5     1588.64     1520.47     85.28 o 
 -11  14   5     4503.69     4597.08    152.36 o 
 -10  14   5     6154.36     6488.53    183.40 o 
  -9  14   5     2769.06     2660.09     82.10 o 
  -8  14   5        4.20       21.30     15.87 o 
  -7  14   5     3006.96     2958.17     82.42 o 
  -6  14   5     7819.06     7325.15    188.75 o 
  -5  14   5    13266.87    12800.96    373.69 o 
  -4  14   5    11741.38    11505.66    227.40 o 
  -3  14   5     1145.21     1092.39     48.40 o 
  -2  14   5     2293.11     2168.14     80.00 o 
  -1  14   5      695.96      684.69     43.15 o 
   0  14   5     8958.70     8820.87    271.43 o 
   1  14   5     7477.26     7705.23    253.64 o 
   2  14   5     3099.78     3247.50    154.32 o 
   3  14   5      378.43      466.93     58.82 o 
   4  14   5      502.61      586.43     65.38 o 
   5  14   5     2366.81     2385.81    141.56 o 
   6  14   5     4230.77     4610.35    207.86 o 
   7  14   5     3666.04     3727.74    192.52 o 
   8  14   5      226.85      237.99     31.99 o 
   9  14   5       12.11        2.14     15.23 o 
  10  14   5     1271.99     1085.98     69.36 o 
  11  14   5     2434.70     2010.30     92.30 o 
  12  14   5     4206.88     3949.07    158.56 o 
  13  14   5     2185.82     2263.76     85.76 o 
  14  14   5      388.98      420.09     32.91 o 
  15  14   5       11.83       35.09     10.39 o 
 -18  15   5     2404.67     2123.01     85.64 o 
 -17  15   5      876.31      772.38     52.64 o 
 -16  15   5       15.99       30.48     41.96 o 
 -15  15   5     1029.20      977.37    129.62 o 
 -14  15   5     2746.30     2871.09    166.20 o 
 -13  15   5     2579.34     2832.10    118.57 o 
 -12  15   5     1203.34     1222.93    103.76 o 
 -11  15   5      330.92      340.21     39.91 o 
 -10  15   5     1069.69     1077.77     53.64 o 
  -9  15   5     4967.28     5024.52    170.82 o 
  -8  15   5     9919.37     9874.97    176.80 o 
  -7  15   5     9122.36     9224.51    165.54 o 
  -6  15   5     4192.04     4249.68    100.85 o 
  -5  15   5      213.91      203.42     24.63 o 
  -4  15   5     1602.68     1569.53     78.77 o 
  -3  15   5     5296.60     5208.85    140.01 o 
  -2  15   5     5011.25     4964.94    106.64 o 
  -1  15   5     3499.03     3402.02    105.54 o 
   0  15   5      362.37      382.16     33.92 o 
   1  15   5      800.71      823.15     50.58 o 
   2  15   5     2653.33     2578.03    136.53 o 
   3  15   5     6624.24     7002.77    248.89 o 
   4  15   5     2878.33     3173.31    160.44 o 
   5  15   5     1136.67     1193.96     99.43 o 
   6  15   5      263.78      344.64     56.07 o 
   7  15   5      141.10      153.57     41.60 o 
   8  15   5     2695.70     2931.84    169.69 o 
   9  15   5     2270.79     2275.23    149.07 o 
  10  15   5     1715.72     1675.23    122.78 o 
  11  15   5      887.16      909.18     86.57 o 
  12  15   5      101.09      130.28     31.81 o 
  13  15   5      484.92      507.86     55.73 o 
  14  15   5     2368.78     2681.94    121.21 o 
  15  15   5     2150.93     2413.96    102.42 o 
 -18  16   5     1360.35     1198.13     57.55 o 
 -17  16   5     3002.68     2608.64     97.47 o 
 -16  16   5     4067.22     3833.58    570.45 o 
 -15  16   5     3093.28     2932.66    377.11 o 
 -14  16   5      136.50      127.08     19.79 o 
 -13  16   5      321.27      295.00     30.78 o 
 -12  16   5     1390.38     1431.90     81.13 o 
 -11  16   5     2752.04     2822.53    296.55 o 
 -10  16   5     5720.35     5403.85    348.64 o 
  -9  16   5     3678.86     3618.82    116.22 o 
  -8  16   5     1067.55     1053.39     50.36 o 
  -7  16   5      714.42      739.66     40.47 o 
  -6  16   5     2474.05     2432.72     74.60 o 
  -5  16   5     8053.01     7565.45    143.65 o 
  -4  16   5     4792.16     4589.14    124.94 o 
  -3  16   5      129.96      119.68     18.37 o 
  -2  16   5      220.05      205.38     24.29 o 
  -1  16   5     1689.15     1690.32     58.46 o 
   0  16   5     6125.47     6000.62    158.00 o 
   1  16   5     8162.68     8149.47    184.96 o 
   2  16   5     2213.74     2218.66     87.91 o 
   3  16   5      517.82      501.35     59.33 o 
   4  16   5      135.04      144.79     37.66 o 
   5  16   5     4533.31     4813.06    209.46 o 
   6  16   5     3727.98     4088.36    194.75 o 
   7  16   5     1030.94     1188.08    103.09 o 
   8  16   5      756.96      764.87     83.83 o 
   9  16   5      510.39      428.08     61.82 o 
  10  16   5     1171.34     1081.55     96.22 o 
  11  16   5     2333.94     2151.79    130.42 o 
  12  16   5     2819.47     2892.27    142.76 o 
  13  16   5     1977.64     2119.82    111.56 o 
  14  16   5     1415.46     1502.30     81.83 o 
 -17  17   5      566.32      439.58     33.59 o 
 -16  17   5       23.39       36.48     27.03 o 
 -15  17   5     1205.72     1179.49    234.05 o 
 -14  17   5     2525.51     2453.72    191.52 o 
 -13  17   5     2696.67     2830.83    157.89 o 
 -12  17   5      986.83     1036.42     94.13 o 
 -11  17   5       83.39       91.43     26.10 o 
 -10  17   5      764.79      692.53     53.89 o 
  -9  17   5     4552.31     4588.41    155.82 o 
  -8  17   5     5414.07     5418.20    123.33 o 
  -7  17   5     3580.73     3661.82     98.04 o 
  -6  17   5     2144.33     2175.25     83.46 o 
  -5  17   5        4.24        9.12     13.02 o 
  -4  17   5     1335.19     1526.20     67.73 o 
  -3  17   5     2026.08     2049.85     79.14 o 
  -2  17   5     4063.37     3820.74    112.77 o 
  -1  17   5     3143.91     3030.35    124.02 o 
   0  17   5      117.22      129.00     16.32 o 
   1  17   5      516.70      568.66     41.85 o 
   2  17   5     3000.10     3084.80    105.37 o 
   3  17   5     5284.54     5300.86    147.26 o 
   4  17   5     4655.23     4763.32    201.54 o 
   5  17   5     2942.54     3086.47    161.92 o 
   6  17   5      619.95      703.92     77.46 o 
   7  17   5      281.98      366.72     57.92 o 
   8  17   5      895.92     1118.93     97.54 o 
   9  17   5     1994.38     1931.71    128.07 o 
  10  17   5     2351.08     2320.44    135.57 o 
  11  17   5      314.48      324.21     44.32 o 
  12  17   5       17.48        0.45     15.01 o 
  13  17   5      867.43      879.41     63.53 o 
 -15  18   5     1005.66     1135.65     83.96 o 
 -14  18   5       62.32       45.94     19.36 o 
 -13  18   5      354.41      330.86     48.74 o 
 -12  18   5     1739.28     1780.49    120.91 o 
 -11  18   5     2393.96     2489.25    144.88 o 
 -10  18   5     2225.98     2362.62    100.81 o 
  -9  18   5     1750.52     1796.09    207.62 o 
  -8  18   5      205.72      203.44     53.82 o 
  -7  18   5      643.00      690.79     46.28 o 
  -6  18   5     1966.26     1934.27     78.29 o 
  -5  18   5     2728.43     2659.68     92.47 o 
  -4  18   5      638.88      703.49     44.80 o 
  -3  18   5      107.80       77.24     45.64 o 
  -2  18   5      203.55      161.22     21.75 o 
  -1  18   5      510.40      515.12     38.26 o 
   0  18   5     1867.64     1818.49     61.42 o 
   1  18   5     4035.37     3988.45     96.60 o 
   2  18   5     5426.96     5294.28    143.74 o 
   3  18   5     1202.25     1159.36     62.81 o 
   4  18   5      273.58      281.24     32.71 o 
   5  18   5     1501.15     1658.91    112.76 o 
   6  18   5     2879.44     2996.28    158.87 o 
   7  18   5     2491.58     2574.96    147.06 o 
   8  18   5     1322.63     1323.45    103.11 o 
   9  18   5       21.17       -4.54     18.98 o 
  10  18   5      405.11      318.73     46.35 o 
  11  18   5      958.40      863.04     73.07 o 
  12  18   5     2483.83     2618.06    119.15 o 
 -15  19   5      715.33      817.58     64.84 o 
 -14  19   5      869.24      945.44     75.82 o 
 -13  19   5     1103.17     1089.48     86.90 o 
 -12  19   5      625.08      602.06     66.29 o 
 -11  19   5       75.63       15.59     15.86 o 
 -10  19   5      209.48      197.51     37.57 o 
  -9  19   5     2257.84     2213.44    129.68 o 
  -8  19   5     2294.19     2329.61    129.84 o 
  -7  19   5     2117.05     2009.07     80.69 o 
  -6  19   5     1167.98     1117.61     57.51 o 
  -5  19   5       68.55       60.82     15.12 o 
  -4  19   5      292.48      305.79     29.58 o 
  -3  19   5      214.53      224.36     25.99 o 
  -2  19   5     1102.21     1065.53     55.17 o 
  -1  19   5     1104.29     1079.58     55.91 o 
   0  19   5      753.03      650.31     89.47 o 
   1  19   5       13.29       19.12     10.67 o 
   2  19   5     1110.96     1121.42     48.45 o 
   3  19   5     2031.48     2088.18     68.21 o 
   4  19   5     2622.91     2745.70     99.36 o 
   5  19   5     1267.79     1268.58     66.22 o 
   6  19   5        9.46        6.47     14.88 o 
   7  19   5      752.65      778.67     74.45 o 
   8  19   5      896.30      937.21     81.12 o 
   9  19   5     2096.08     2144.28    121.04 o 
  10  19   5      910.04      842.70     69.75 o 
  11  19   5      126.22      167.99     29.36 o 
 -13  20   5      203.55      174.55     33.64 o 
 -12  20   5      552.23      574.86     60.58 o 
 -11  20   5      705.87      736.27     71.16 o 
 -10  20   5      516.43      569.62     63.41 o 
  -9  20   5      155.97      166.33     34.55 o 
  -8  20   5       10.01       21.60     18.90 o 
  -7  20   5       41.85       28.09     19.88 o 
  -6  20   5      845.40      827.42     49.05 o 
  -5  20   5      367.72      424.78     34.64 o 
  -4  20   5      101.94      113.15     17.38 o 
  -3  20   5       56.78       57.48     13.28 o 
  -2  20   5      327.15      317.24     29.78 o 
  -1  20   5       78.09       81.73     16.60 o 
   0  20   5      188.76      189.50     23.38 o 
   1  20   5      391.07      453.21     35.86 o 
   2  20   5      947.40      961.61     61.55 o 
   3  20   5      575.52      643.15     35.42 o 
   4  20   5       73.59       62.69     12.52 o 
   5  20   5      978.24      938.06     43.70 o 
   6  20   5      370.87      445.55     46.46 o 
   7  20   5      184.86      208.64     36.72 o 
   8  20   5       58.68       37.14     13.99 o 
   9  20   5       21.04        9.83     10.24 o 
  10  20   5      127.54      117.82     22.52 o 
 -12  21   5       16.07       14.79     10.59 o 
 -11  21   5        0.37       -8.15     16.31 o 
 -10  21   5        2.55       22.04     13.99 o 
  -9  21   5      127.97      124.23     31.35 o 
  -8  21   5      521.03      497.88     56.41 o 
  -7  21   5      671.84      659.34     64.56 o 
  -6  21   5       89.70       60.45     22.67 o 
  -5  21   5       96.36      103.27     17.70 o 
  -4  21   5        5.64       -0.01      8.85 o 
  -3  21   5       23.77       26.50     17.59 o 
  -2  21   5      151.99      127.87     18.60 o 
  -1  21   5        7.06       18.94      9.73 o 
   0  21   5      155.86      153.20     20.91 o 
   1  21   5        6.15       -2.95      8.14 o 
   2  21   5      215.12      192.72     23.52 o 
   3  21   5     1166.67     1088.19     54.75 o 
   4  21   5     1097.05     1036.28     52.88 o 
   5  21   5      460.15      452.51     27.86 o 
   6  21   5        6.56        3.53     12.99 o 
   7  21   5        9.44        9.87      9.52 o 
   8  21   5       33.84       16.59     10.67 o 
 -10  22   5       20.67       14.45     15.00 o 
  -9  22   5        4.37       32.96     15.14 o 
  -8  22   5        0.61        0.47     11.63 o 
  -7  22   5       23.43       35.88     20.57 o 
  -6  22   5       10.16       32.13     20.04 o 
  -5  22   5      443.90      537.02     55.43 o 
  -4  22   5      795.24      753.60     66.48 o 
  -3  22   5      187.07      239.52     38.20 o 
  -2  22   5       19.98       19.86     19.02 o 
  -1  22   5        2.99        5.34     12.03 o 
   0  22   5       28.65       16.34     14.75 o 
   1  22   5       38.21       44.32     18.01 o 
   2  22   5        6.07        7.42     11.50 o 
   3  22   5      107.88      112.26     25.11 o 
   4  22   5        2.13        1.50      9.17 o 
   5  22   5       13.48       -4.78      9.63 o 
  -8  23   5      470.06      550.15     55.13 o 
  -7  23   5       52.56      100.03     25.21 o 
  -6  23   5       51.00       93.54     24.75 o 
  -5  23   5       15.90       27.52     13.69 o 
  -4  23   5      432.58      570.55     55.99 o 
  -3  23   5     1250.76     1414.63     90.02 o 
  -2  23   5     1465.48     1537.06     93.44 o 
  -1  23   5     1291.07     1426.44     90.16 o 
   0  23   5      318.46      324.61     43.24 o 
   1  23   5        4.95        8.88     10.05 o 
   2  23   5      101.10       67.07     20.02 o 
   3  23   5      238.64      262.46     35.62 o 
   4  23   5      166.52      152.78     25.51 o 
 -22   0   6     2780.46     2646.65     98.28 o 
 -21   0   6     1408.42     1307.53     49.84 o 
 -20   0   6      328.58      336.72     27.24 o 
 -19   0   6     3747.34     3455.73    100.77 o 
 -18   0   6     8097.54     8204.16    264.82 o 
 -17   0   6     5244.30     5752.07    227.33 o 
 -16   0   6     1723.68     1789.81    128.92 o 
 -15   0   6     1753.23     1534.09    122.12 o 
 -14   0   6      202.71      149.99     33.56 o 
 -13   0   6     3882.51     3878.79    205.34 o 
 -12   0   6     9065.44     9602.71    310.63 o 
 -11   0   6     7293.31     8353.45    273.70 o 
 -10   0   6     3201.22     3470.80    154.70 o 
  -9   0   6       54.24       69.60     26.01 o 
  -8   0   6     5565.12     5898.32    167.10 o 
  -7   0   6    12706.02    13378.39    269.42 o 
  -6   0   6    14609.10    15035.77    399.28 o 
  -5   0   6    13559.07    14009.63    271.85 o 
  -4   0   6    13643.09    13766.23    422.75 o 
  -3   0   6     1108.68     1120.28    101.38 o 
  -2   0   6     3778.90     3904.59    197.44 o 
  -1   0   6    13694.76    13907.06    424.59 o 
   0   0   6     7478.93     7472.74    289.15 o 
   1   0   6    14159.56    14218.43    277.32 o 
   2   0   6     1601.17     1654.57     76.78 o 
   3   0   6     2464.61     2317.96     94.14 o 
   4   0   6    10632.43    10255.61    233.85 o 
   5   0   6    11735.68    11844.44    339.27 o 
   6   0   6     8822.89     8548.83    284.30 o 
   7   0   6     3714.75     3413.50    171.39 o 
   8   0   6        5.53      -28.81     28.81 o 
   9   0   6     2595.87     2269.74    147.86 o 
  10   0   6     3997.63     3609.53    191.61 o 
  11   0   6     4133.26     3035.84    171.94 o 
  12   0   6     7819.44     6743.83    262.51 o 
  13   0   6     1022.43      984.43     86.90 o 
  14   0   6     1049.42     1174.33     87.75 o 
  15   0   6     2183.72     2059.39    107.88 o 
  16   0   6     1495.37     1522.76     82.44 o 
  17   0   6     3162.68     3077.55    109.66 o 
 -22   1   6     1922.97     1788.38     43.65 o 
 -21   1   6     5374.46     4971.57     77.36 o 
 -20   1   6     4427.83     4272.33     75.71 o 
 -19   1   6     3092.97     2955.14     65.05 o 
 -18   1   6     1475.72     1510.48     56.36 o 
 -17   1   6      229.03      288.85     34.90 o 
 -16   1   6      342.29      383.41     71.13 o 
 -15   1   6     5424.75     5695.18    247.10 o 
 -14   1   6     7615.91     7466.82    213.00 o 
 -13   1   6     3928.02     3862.90    248.35 o 
 -12   1   6      174.59      157.08     20.51 o 
 -11   1   6     2451.67     2645.81     97.90 o 
 -10   1   6     7603.07     8313.74    186.29 o 
  -9   1   6    13598.74    14190.52    261.17 o 
  -8   1   6    14162.71    15405.15    237.83 o 
  -7   1   6     7700.61     8127.60    136.44 o 
  -6   1   6     1013.42     1145.27     43.67 o 
  -5   1   6     1433.20     1514.78     49.79 o 
  -4   1   6    10423.94    10850.02    192.27 o 
  -3   1   6    11516.28    12076.94    296.01 o 
  -2   1   6    10661.44    10421.60    249.42 o 
  -1   1   6     2202.74     2231.72    101.75 o 
   0   1   6      924.58      933.21     47.25 o 
   1   1   6     5243.64     5191.36    101.52 o 
   2   1   6    11628.75    11282.37    169.14 o 
   3   1   6     8829.36     8643.80    144.33 o 
   4   1   6     3718.46     3574.45     96.52 o 
   5   1   6       21.83       41.79     17.68 o 
   6   1   6     2222.18     2206.73     91.25 o 
   7   1   6     6473.56     6544.40    176.50 o 
   8   1   6     8439.93     8098.46    208.97 o 
   9   1   6     6599.53     5908.29    176.97 o 
  10   1   6     3719.15     3124.64    123.95 o 
  11   1   6       14.91       -2.01     15.72 o 
  12   1   6     1312.09     1212.75     71.05 o 
  13   1   6     3267.53     3195.71    114.24 o 
  14   1   6     3420.41     3549.50    112.66 o 
  15   1   6     3271.03     3158.66     96.90 o 
  16   1   6       73.68      107.29     24.67 o 
  17   1   6      433.32      521.36     42.19 o 
 -22   2   6     2731.81     2549.22     60.53 o 
 -21   2   6      767.22      749.00     25.68 o 
 -20   2   6      198.40      186.15     14.41 o 
 -19   2   6     1941.97     1801.66     56.94 o 
 -18   2   6     4994.18     5055.32    109.18 o 
 -17   2   6     3661.27     3667.45    180.98 o 
 -16   2   6     1710.28     1737.15     86.77 o 
 -15   2   6     1580.72     1461.32     83.31 o 
 -14   2   6       72.84       40.74     17.95 o 
 -13   2   6     3049.19     2933.00    348.06 o 
 -12   2   6     6590.03     6906.42    141.82 o 
 -11   2   6     5869.94     6702.08    168.03 o 
 -10   2   6     3646.60     3885.18    116.69 o 
  -9   2   6       10.85       61.37     16.58 o 
  -8   2   6     3248.69     3447.01     91.38 o 
  -7   2   6     6657.81     6849.27    122.50 o 
  -6   2   6     8283.92     8423.77    137.50 o 
  -5   2   6     5502.80     5757.52    107.54 o 
  -4   2   6     3329.13     3325.76     93.39 o 
  -3   2   6       25.78       33.04     10.00 o 
  -2   2   6     5038.89     5322.82    122.81 o 
  -1   2   6    13121.86    13571.70    224.40 o 
   0   2   6     8680.51     8783.90    168.55 o 
   1   2   6     7487.00     7348.09    140.46 o 
   2   2   6      751.58      770.18     40.13 o 
   3   2   6     1477.72     1529.46     59.14 o 
   4   2   6     7237.23     7267.52    168.45 o 
   5   2   6    11593.73    11633.17    236.81 o 
   6   2   6     4804.43     4586.74    213.38 o 
   7   2   6     1517.99     1456.45     76.17 o 
   8   2   6      343.74      376.23     39.22 o 
   9   2   6     1141.32     1053.29     68.70 o 
  10   2   6     4739.55     4065.24    143.92 o 
  11   2   6     4264.86     3212.55    124.48 o 
  12   2   6     2301.88     1951.53     91.45 o 
  13   2   6      821.58      861.50     56.04 o 
  14   2   6      281.36      311.23     48.87 o 
  15   2   6     2931.28     2991.81    137.25 o 
  16   2   6     3590.91     3615.02    139.73 o 
  17   2   6     1844.96     1820.78     84.35 o 
 -22   3   6      537.54      469.02     17.58 o 
 -21   3   6     2132.18     1943.18     50.72 o 
 -20   3   6     3516.75     3237.68     62.81 o 
 -19   3   6     2477.79     2377.66     65.60 o 
 -18   3   6     1162.44     1164.57     47.66 o 
 -17   3   6      167.11      193.67     22.10 o 
 -16   3   6      668.50      686.81     36.08 o 
 -15   3   6     3170.46     2991.17     96.16 o 
 -14   3   6     6242.44     6273.98    147.41 o 
 -13   3   6     4423.89     4498.91    333.34 o 
 -12   3   6      453.23      592.12     46.23 o 
 -11   3   6      812.45      968.26     58.12 o 
 -10   3   6     5864.82     6435.87    158.37 o 
  -9   3   6     7516.84     7838.40    174.18 o 
  -8   3   6     9099.67     9437.88    170.12 o 
  -7   3   6     1773.12     1932.85     63.13 o 
  -6   3   6        8.05       17.28      7.88 o 
  -5   3   6     1664.29     1841.89     55.33 o 
  -4   3   6     4772.69     5403.89    147.93 o 
  -3   3   6     8589.65     9398.92    210.21 o 
  -2   3   6     2527.35     2687.68     98.45 o 
  -1   3   6      721.53      769.88     50.81 o 
   0   3   6       20.48       36.25     12.23 o 
   1   3   6     1548.60     1455.45     61.61 o 
   2   3   6     7147.20     6950.94    184.59 o 
   3   3   6     7436.77     6838.66    249.50 o 
   4   3   6     3518.64     3439.56    106.57 o 
   5   3   6      143.23      137.53     21.75 o 
   6   3   6       61.97       47.49     11.54 o 
   7   3   6     1848.12     1775.51     83.98 o 
   8   3   6     3582.69     3442.30    217.61 o 
   9   3   6     2119.00     1912.07    140.00 o 
  10   3   6      293.87      287.76     53.86 o 
  11   3   6      773.31      481.39     64.86 o 
  12   3   6      335.48      262.17     46.91 o 
  13   3   6     2607.98     2459.06    143.98 o 
  14   3   6     3355.48     3437.23    161.74 o 
  15   3   6      855.12      931.89     73.81 o 
  16   3   6       67.80      121.58     26.52 o 
  17   3   6      172.62      213.10     28.69 o 
 -22   4   6     1391.33     1229.80     70.93 o 
 -21   4   6       59.42       51.88      7.92 o 
 -20   4   6        5.75       -6.27      8.00 o 
 -19   4   6      109.69      131.59     15.82 o 
 -18   4   6     1258.23     1199.66     47.59 o 
 -17   4   6     1646.79     1520.36     57.20 o 
 -16   4   6      268.76      197.50     47.01 o 
 -15   4   6       10.23        3.17     13.26 o 
 -14   4   6      100.85      105.47     19.44 o 
 -13   4   6     4414.68     4573.84    200.73 o 
 -12   4   6     4267.96     4488.32    134.31 o 
 -11   4   6     3806.16     3936.34    123.20 o 
 -10   4   6     1382.47     1374.57     53.59 o 
  -9   4   6        1.65       10.19     10.05 o 
  -8   4   6      445.22      469.51     27.98 o 
  -7   4   6      972.23      962.71     39.44 o 
  -6   4   6     1744.05     1842.52     73.30 o 
  -5   4   6      365.86      376.06     26.93 o 
  -4   4   6      367.37      410.90     37.74 o 
  -3   4   6        2.04        9.39      8.99 o 
  -2   4   6     1399.78     1572.92     74.46 o 
  -1   4   6      986.91     1172.54     63.98 o 
   0   4   6     4101.90     4412.13    134.06 o 
   1   4   6     3241.68     3037.04     92.79 o 
   2   4   6       11.34       11.93     10.34 o 
   3   4   6     1164.50     1135.50     82.76 o 
   4   4   6     1178.51     1266.92     91.58 o 
   5   4   6     1702.74     1760.53    113.81 o 
   6   4   6     3852.11     3944.24    183.75 o 
   7   4   6      308.10      235.01     43.42 o 
   8   4   6      100.76       92.48     32.84 o 
   9   4   6       45.02       19.14     25.61 o 
  10   4   6      317.01      281.67     51.73 o 
  11   4   6     2326.50     1751.37    131.65 o 
  12   4   6      781.58      641.75     75.57 o 
  13   4   6       14.22       11.46     23.31 o 
  14   4   6        4.89      -11.98     21.35 o 
  15   4   6       42.36      104.73     27.51 o 
  16   4   6      843.68      967.07     67.52 o 
  17   4   6      293.59      300.29     33.28 o 
 -21   5   6       86.80       89.56     12.67 o 
 -20   5   6      637.78      578.70     35.31 o 
 -19   5   6      313.46      312.04     52.66 o 
 -18   5   6       45.60       51.01     16.20 o 
 -17   5   6       10.83       18.05     14.30 o 
 -16   5   6       20.39       -7.73     16.04 o 
 -15   5   6      515.72      433.22     37.12 o 
 -14   5   6      209.78      214.61     30.26 o 
 -13   5   6       39.27       52.26     17.88 o 
 -12   5   6     1036.93     1063.62     62.39 o 
 -11   5   6      112.15      180.51     35.29 o 
 -10   5   6      928.75      896.37     42.88 o 
  -9   5   6      340.31      338.49     25.44 o 
  -8   5   6      837.43      887.06     39.35 o 
  -7   5   6      401.12      402.81     25.53 o 
  -6   5   6        6.31        4.09      6.21 o 
  -5   5   6       16.93       23.18      5.93 o 
  -4   5   6      491.67      566.88     31.84 o 
  -3   5   6       11.98       17.67     16.91 o 
  -2   5   6     1378.54     1459.85     54.39 o 
  -1   5   6        3.25       17.51      7.20 o 
   0   5   6      106.74      110.83     16.34 o 
   1   5   6      335.52      350.95     42.55 o 
   2   5   6       11.45       12.90      9.14 o 
   3   5   6      576.37      630.49     41.85 o 
   4   5   6     1854.06     1768.40     75.77 o 
   5   5   6       73.72       62.47     15.50 o 
   6   5   6      472.64      454.02     62.48 o 
   7   5   6       54.37       51.85     21.30 o 
   8   5   6      375.69      332.21     52.85 o 
   9   5   6       26.75       49.58     27.78 o 
  10   5   6       93.57       74.94     27.25 o 
  11   5   6       58.21       20.98     27.53 o 
  12   5   6        7.19      -32.54     33.89 o 
  13   5   6      131.62       84.49     19.41 o 
  14   5   6     1482.26     1484.92    103.47 o 
  15   5   6      887.72      995.50     77.38 o 
  16   5   6      317.21      367.05     41.75 o 
  17   5   6       31.22       44.44     15.35 o 
 -21   6   6        9.27        2.97     12.84 o 
 -20   6   6       15.62        2.22     11.89 o 
 -19   6   6        6.35       18.64     17.27 o 
 -18   6   6      589.51      524.41     40.05 o 
 -17   6   6      391.14      336.63     54.16 o 
 -16   6   6      104.43       12.76     24.12 o 
 -15   6   6       86.90       45.12     31.16 o 
 -14   6   6       16.35       29.58     14.37 o 
 -13   6   6       75.46       79.77     21.22 o 
 -12   6   6      893.58     1016.10     60.78 o 
 -11   6   6       24.66       47.43     17.96 o 
 -10   6   6       13.43        0.68      8.98 o 
  -9   6   6      104.04      117.36     15.47 o 
  -8   6   6      374.41      380.95     25.78 o 
  -7   6   6      349.73      358.22     24.33 o 
  -6   6   6      320.46      341.79     28.78 o 
  -5   6   6     1118.53     1114.57     52.18 o 
  -4   6   6      645.92      615.73     38.13 o 
  -3   6   6      123.69      121.08     24.63 o 
  -2   6   6      661.96      619.54     39.68 o 
  -1   6   6      401.85      407.76     31.86 o 
   0   6   6      238.59      283.07     27.25 o 
   1   6   6      245.50      227.32     24.85 o 
   2   6   6       32.68       53.75     12.91 o 
   3   6   6      156.40      148.05     20.82 o 
   4   6   6       26.74       22.01     10.85 o 
   5   6   6     1593.62     1544.41     73.90 o 
   6   6   6     2620.61     2540.60    101.48 o 
   7   6   6     1068.13      972.56     80.88 o 
   8   6   6      149.20      121.58     23.66 o 
   9   6   6       14.71        4.96     12.74 o 
  10   6   6      256.54      197.69     28.23 o 
  11   6   6      273.30      160.53     35.40 o 
  12   6   6      531.54      391.75     56.67 o 
  13   6   6       20.95       -6.49     25.62 o 
  14   6   6      265.73      333.74     49.43 o 
  15   6   6       58.77       76.94     26.91 o 
  16   6   6       70.11       84.45     22.24 o 
  17   6   6      111.41      131.78     22.22 o 
 -21   7   6      323.94      308.84     31.55 o 
 -20   7   6     1143.41     1042.95     46.61 o 
 -19   7   6      445.25      454.94     74.96 o 
 -18   7   6      125.22      150.14     23.58 o 
 -17   7   6      728.00      684.41     48.80 o 
 -16   7   6       66.98       41.36     24.00 o 
 -15   7   6     2975.89     3047.27     98.02 o 
 -14   7   6     2976.00     3251.34    122.37 o 
 -13   7   6      181.75      225.19     34.78 o 
 -12   7   6      228.94      321.13     30.44 o 
 -11   7   6       52.16       48.46     12.28 o 
 -10   7   6     1564.75     1659.04     72.19 o 
  -9   7   6      751.42      789.49     35.94 o 
  -8   7   6     1114.88     1168.27     50.28 o 
  -7   7   6     1403.06     1397.28     53.62 o 
  -6   7   6      432.61      441.57     28.72 o 
  -5   7   6     1388.65     1440.58     60.58 o 
  -4   7   6     4631.57     4602.29    118.16 o 
  -3   7   6     2534.95     2761.68    125.13 o 
  -2   7   6     9265.80     9192.69    187.48 o 
  -1   7   6     1267.71     1282.87     58.96 o 
   0   7   6      298.21      291.78     28.38 o 
   1   7   6     1759.65     1713.62     70.60 o 
   2   7   6      384.89      344.72     31.81 o 
   3   7   6     1264.33     1353.71     65.57 o 
   4   7   6      636.54      578.59     64.20 o 
   5   7   6      600.66      605.65     46.08 o 
   6   7   6     1947.33     1884.80     86.73 o 
   7   7   6     1720.75     1761.13     87.16 o 
   8   7   6     4833.63     4416.97    148.34 o 
   9   7   6     5652.55     5138.61    164.47 o 
  10   7   6      691.16      569.20     50.43 o 
  11   7   6        0.53       -1.86     26.03 o 
  12   7   6      163.02      151.66     23.33 o 
  13   7   6      221.68      236.44     43.35 o 
  14   7   6      434.70      497.80     59.09 o 
  15   7   6      395.28      462.03     50.93 o 
  16   7   6       51.75       74.06     20.14 o 
 -21   8   6      256.08      267.67     20.43 o 
 -20   8   6       32.15        5.68     10.80 o 
 -19   8   6      524.35      472.48     33.86 o 
 -18   8   6     2472.50     2529.53    151.44 o 
 -17   8   6     2790.37     2850.07    101.18 o 
 -16   8   6      531.73      508.56     46.43 o 
 -15   8   6     1332.30     1343.11     88.78 o 
 -14   8   6      439.20      446.27     45.11 o 
 -13   8   6     7083.86     7687.24    163.81 o 
 -12   8   6     6014.66     6421.19    217.89 o 
 -11   8   6     2584.70     2942.20     90.24 o 
 -10   8   6     1305.84     1491.67     60.65 o 
  -9   8   6      163.51      174.52     20.73 o 
  -8   8   6     1989.72     2044.46     76.66 o 
  -7   8   6     3859.73     3798.58    138.72 o 
  -6   8   6     6079.62     6242.16    144.93 o 
  -5   8   6     3618.96     3808.97    106.13 o 
  -4   8   6     7079.15     7149.47    157.13 o 
  -3   8   6       28.26       36.85     17.09 o 
  -2   8   6     7762.07     8152.70    174.13 o 
  -1   8   6    13126.85    13155.58    244.00 o 
   0   8   6      984.40     1007.62     53.11 o 
   1   8   6     3590.37     3776.64    111.43 o 
   2   8   6       90.68      101.64     18.31 o 
   3   8   6     1312.74     1334.51     70.07 o 
   4   8   6     1861.87     1906.12     82.49 o 
   5   8   6     1333.18     1469.30     93.16 o 
   6   8   6      396.66      387.50     53.28 o 
   7   8   6      562.52      545.34     47.54 o 
   8   8   6      594.06      594.49     51.05 o 
   9   8   6     2528.82     2313.11    105.97 o 
  10   8   6     3844.31     3484.27    131.02 o 
  11   8   6     2483.43     2114.89    130.12 o 
  12   8   6     2196.22     2165.60     93.86 o 
  13   8   6      342.82      362.78     34.41 o 
  14   8   6        6.33       23.52     11.26 o 
  15   8   6      445.91      527.70     53.30 o 
  16   8   6      653.96      746.08     56.10 o 
 -20   9   6     2526.91     2554.10    104.39 o 
 -19   9   6     2611.91     2780.80    122.74 o 
 -18   9   6     1627.97     1610.78     67.27 o 
 -17   9   6       24.39       54.53     17.92 o 
 -16   9   6     1264.66     1392.46     72.19 o 
 -15   9   6     4065.06     4133.51    115.76 o 
 -14   9   6     4728.95     5107.30    127.90 o 
 -13   9   6     4762.99     5048.86    129.26 o 
 -12   9   6      119.96      176.07     32.47 o 
 -11   9   6     1137.73     1197.70     49.04 o 
 -10   9   6     3105.41     3542.80     97.37 o 
  -9   9   6     3779.24     4117.46    103.34 o 
  -8   9   6     8596.43     8865.48    183.94 o 
  -7   9   6     2115.97     2111.45     76.64 o 
  -6   9   6      324.66      341.89     29.55 o 
  -5   9   6      671.39      635.10     40.76 o 
  -4   9   6     4558.41     4776.25    122.86 o 
  -3   9   6    16885.38    16850.19    407.08 o 
  -2   9   6     3677.12     3680.35    107.06 o 
  -1   9   6     1584.43     1664.59     69.21 o 
   0   9   6      562.63      566.23     40.75 o 
   1   9   6     2573.08     2630.86     91.81 o 
   2   9   6     4020.09     4214.52    122.40 o 
   3   9   6     5257.97     5227.11    143.37 o 
   4   9   6     1652.98     1678.09     78.31 o 
   5   9   6     1068.60     1022.85     95.56 o 
   6   9   6      403.32      442.78     59.58 o 
   7   9   6     1636.42     1643.03     85.21 o 
   8   9   6     4570.26     4599.99    152.90 o 
   9   9   6     2865.60     2597.64    111.90 o 
  10   9   6      942.93      816.14     60.08 o 
  11   9   6      482.70      403.01     51.37 o 
  12   9   6      483.65      500.54     42.83 o 
  13   9   6     1684.29     1807.68     77.90 o 
  14   9   6     2422.04     2551.37     85.45 o 
  15   9   6     1397.17     1433.46     94.81 o 
  16   9   6      374.38      437.40     40.53 o 
 -20  10   6        7.38       21.04      7.77 o 
 -19  10   6     1035.18     1102.43     71.03 o 
 -18  10   6     2915.73     3025.48    138.81 o 
 -17  10   6     5098.06     5104.53    208.37 o 
 -16  10   6     4644.22     4671.41    161.33 o 
 -15  10   6     1081.49     1054.78     56.15 o 
 -14  10   6      318.35      394.11     33.94 o 
 -13  10   6     8627.09     9072.42    185.53 o 
 -12  10   6     6270.05     6575.86    232.18 o 
 -11  10   6    10365.81    11114.79    206.30 o 
 -10  10   6     2790.06     3091.34     78.78 o 
  -9  10   6      657.74      693.61     39.79 o 
  -8  10   6      400.30      396.59     29.17 o 
  -7  10   6     1220.36     1163.70     56.05 o 
  -6  10   6     8962.94     9090.87    186.95 o 
  -5  10   6     4449.13     4605.03    120.51 o 
  -4  10   6      548.26      567.10     38.50 o 
  -3  10   6       54.27       71.47     15.98 o 
  -2  10   6     6137.93     6334.50    149.74 o 
  -1  10   6    11617.02    11463.22    223.65 o 
   0  10   6    11897.09    11818.62    230.89 o 
   1  10   6     3258.61     3080.65    122.89 o 
   2  10   6       76.54       81.07     17.24 o 
   3  10   6      422.00      513.16     41.85 o 
   4  10   6     4644.91     4663.71    182.04 o 
   5  10   6     6960.58     7331.21    187.76 o 
   6  10   6     9945.33    10169.98    236.16 o 
   7  10   6     2470.19     2281.07    102.50 o 
   8  10   6      824.85      876.86     63.39 o 
   9  10   6     1863.80     1682.74     88.55 o 
  10  10   6     4252.20     3790.16    135.36 o 
  11  10   6     6057.37     5393.81    173.07 o 
  12  10   6     2928.60     2928.70    107.82 o 
  13  10   6      430.10      482.48     38.82 o 
  14  10   6        9.60       19.86     12.91 o 
  15  10   6      862.45      967.37     47.86 o 
 -19  11   6     3390.19     3302.03    241.36 o 
 -18  11   6     1929.91     2037.19    105.10 o 
 -17  11   6       79.89       71.20     25.47 o 
 -16  11   6     2332.45     2379.70    145.36 o 
 -15  11   6     4594.89     4644.59    136.66 o 
 -14  11   6    11978.25    12323.23    226.35 o 
 -13  11   6     4574.06     5237.81    156.93 o 
 -12  11   6      261.53      315.06     31.67 o 
 -11  11   6     2350.14     2463.07    136.62 o 
 -10  11   6     3326.53     3478.84    140.61 o 
  -9  11   6     6946.65     6763.13    533.54 o 
  -8  11   6     6554.21     6320.51    388.06 o 
  -7  11   6      200.58      208.58     27.37 o 
  -6  11   6      880.72      983.28     75.37 o 
  -5  11   6     1573.98     1514.33     64.11 o 
  -4  11   6    10070.04     9898.56    198.20 o 
  -3  11   6    18098.96    17484.71    299.19 o 
  -2  11   6     1892.26     2051.79     86.50 o 
  -1  11   6      563.19      522.72     38.02 o 
   0  11   6       59.14       90.08     24.89 o 
   1  11   6      703.90      759.06     48.55 o 
   2  11   6     7864.34     7612.46    178.95 o 
   3  11   6     2521.41     2623.62     98.20 o 
   4  11   6     6344.14     6885.45    175.69 o 
   5  11   6       27.41       49.08     33.78 o 
   6  11   6      590.66      617.03     51.23 o 
   7  11   6     7277.81     7118.74    193.19 o 
   8  11   6     7922.90     7730.18    205.56 o 
   9  11   6     5705.04     5491.24    167.92 o 
  10  11   6     3290.29     2803.33    112.77 o 
  11  11   6      214.44      180.87     26.59 o 
  12  11   6      698.15      703.53     49.06 o 
  13  11   6     2695.34     2942.07    164.08 o 
  14  11   6     3126.89     3281.31     93.11 o 
  15  11   6     1820.94     1967.61     61.69 o 
 -19  12   6      759.04      779.79     35.05 o 
 -18  12   6     3445.44     3563.60    134.77 o 
 -17  12   6     3798.28     4141.72    167.54 o 
 -16  12   6     2993.06     2927.52    151.98 o 
 -15  12   6      784.22      689.43     82.99 o 
 -14  12   6       71.68       99.07     18.91 o 
 -13  12   6     5595.14     5794.52    175.34 o 
 -12  12   6     6693.82     7149.22    198.96 o 
 -11  12   6     5454.09     5489.71    211.79 o 
 -10  12   6     2615.62     2570.98    143.93 o 
  -9  12   6      300.40      284.39     24.13 o 
  -8  12   6     1248.10     1219.39    144.15 o 
  -7  12   6     8011.07     8116.80    256.89 o 
  -6  12   6     8727.33     8567.43    264.66 o 
  -5  12   6     7784.56     7870.80    248.93 o 
  -4  12   6     4287.72     4270.42    170.76 o 
  -3  12   6      615.17      605.20     60.53 o 
  -2  12   6     5851.09     5803.73    211.10 o 
  -1  12   6     4105.06     4117.37    116.12 o 
   0  12   6     6628.10     6302.51    152.95 o 
   1  12   6     4614.22     4563.34    127.96 o 
   2  12   6      492.49      531.11     40.93 o 
   3  12   6      364.89      378.31     36.22 o 
   4  12   6     3530.84     3518.69    119.23 o 
   5  12   6     4045.36     4256.50    136.35 o 
   6  12   6     7211.60     7394.12    224.85 o 
   7  12   6     2251.85     2349.51    136.59 o 
   8  12   6      108.38      136.50     25.64 o 
   9  12   6     1613.59     1565.83     83.99 o 
  10  12   6     3199.73     2892.91    111.99 o 
  11  12   6     5967.47     5288.49    163.79 o 
  12  12   6     1226.96     1255.60     63.52 o 
  13  12   6      354.18      375.32     31.36 o 
  14  12   6      249.95      276.98     24.02 o 
 -18  13   6      282.40      267.68     28.37 o 
 -17  13   6      110.11      135.76     26.41 o 
 -16  13   6     1371.80     1579.44    102.72 o 
 -15  13   6     3284.78     3166.34    164.64 o 
 -14  13   6     4029.89     4032.69    145.81 o 
 -13  13   6     3450.29     3552.28    131.00 o 
 -12  13   6       52.05       61.96     18.37 o 
 -11  13   6      544.10      560.19     49.94 o 
 -10  13   6     2362.96     2420.87     82.03 o 
  -9  13   6     4019.48     4214.83    109.25 o 
  -8  13   6     3889.08     3828.65    100.56 o 
  -7  13   6     2817.50     2801.25    136.89 o 
  -6  13   6      458.31      485.75     53.54 o 
  -5  13   6     1858.09     1844.75    107.32 o 
  -4  13   6     4996.11     4972.68    187.78 o 
  -3  13   6    11340.61    10834.07    311.96 o 
  -2  13   6     2474.06     2265.88    121.02 o 
  -1  13   6     1683.95     1757.79    108.12 o 
   0  13   6      394.93      430.73     53.75 o 
   1  13   6      619.23      625.99     66.36 o 
   2  13   6     1392.76     1407.61     67.38 o 
   3  13   6     4316.82     4291.68    128.44 o 
   4  13   6     2247.15     2424.65    128.10 o 
   5  13   6      331.29      360.76     37.85 o 
   6  13   6      636.30      672.23     52.10 o 
   7  13   6     3597.92     3500.14    126.03 o 
   8  13   6     3783.21     3817.65    132.18 o 
   9  13   6     3427.30     3277.37    119.47 o 
  10  13   6     1148.29      961.05     60.05 o 
  11  13   6      129.02      119.30     19.45 o 
  12  13   6      603.59      609.72     41.70 o 
  13  13   6     1935.41     2084.25     72.00 o 
  14  13   6     2688.14     2887.80     78.15 o 
 -18  14   6     1021.80      815.74     47.54 o 
 -17  14   6     1303.58     1174.64    115.89 o 
 -16  14   6      405.88      400.98     45.70 o 
 -15  14   6       20.40      -11.39     22.28 o 
 -14  14   6      262.33      250.42     51.92 o 
 -13  14   6      639.09      602.85     43.47 o 
 -12  14   6     2136.52     2174.75    101.20 o 
 -11  14   6     1057.30     1083.99     70.00 o 
 -10  14   6     1272.80     1294.96     59.50 o 
  -9  14   6      485.41      468.82     34.83 o 
  -8  14   6       53.42       44.96     13.56 o 
  -7  14   6     1174.52     1189.80     52.50 o 
  -6  14   6     1509.04     1486.74     95.81 o 
  -5  14   6     1118.30     1049.52     79.84 o 
  -4  14   6      914.17      975.44     76.00 o 
  -3  14   6     2662.19     2685.98    131.56 o 
  -2  14   6      641.08      600.66     60.41 o 
  -1  14   6     3482.08     3423.15    109.76 o 
   0  14   6     3979.79     3790.27    169.30 o 
   1  14   6     3769.28     3866.96    172.15 o 
   2  14   6       33.97       31.95     23.28 o 
   3  14   6      172.21      181.54     37.35 o 
   4  14   6      505.41      525.01     65.23 o 
   5  14   6     3522.27     3646.51    182.33 o 
   6  14   6     2812.26     2914.03    115.44 o 
   7  14   6      470.05      524.89     45.88 o 
   8  14   6      102.83       61.72     17.71 o 
   9  14   6       55.32       57.22     13.03 o 
  10  14   6     1469.85     1200.71     64.39 o 
  11  14   6     1133.67     1041.13     55.99 o 
  12  14   6      345.21      315.60     28.11 o 
  13  14   6       31.75       23.51      6.72 o 
 -17  15   6       21.08        4.08      6.27 o 
 -16  15   6       83.07       73.46     15.43 o 
 -15  15   6      441.46      365.01     36.87 o 
 -14  15   6      595.08      597.81    106.13 o 
 -13  15   6      324.57      327.06     28.08 o 
 -12  15   6       10.98       -6.10     14.54 o 
 -11  15   6       77.53       73.50     26.92 o 
 -10  15   6      539.08      481.57     45.69 o 
  -9  15   6      194.14      175.04     22.01 o 
  -8  15   6      897.63      902.80     46.64 o 
  -7  15   6      102.84      140.01     20.28 o 
  -6  15   6      523.12      479.88     32.90 o 
  -5  15   6      137.35      133.40     28.24 o 
  -4  15   6     1280.44     1289.92     87.54 o 
  -3  15   6      326.83      345.99     46.60 o 
  -2  15   6      523.73      442.47     50.65 o 
  -1  15   6      365.30      280.66     41.28 o 
   0  15   6      298.63      279.22     45.47 o 
   1  15   6      336.16      356.96     51.18 o 
   2  15   6      482.09      508.08     60.44 o 
   3  15   6     1232.49     1380.02    102.35 o 
   4  15   6      453.47      565.88     66.53 o 
   5  15   6      140.10      136.26     36.17 o 
   6  15   6       21.70       11.78     19.44 o 
   7  15   6      878.10      930.60     87.20 o 
   8  15   6      551.93      521.68     65.12 o 
   9  15   6       56.56       20.85     15.01 o 
  10  15   6       87.53       54.82     16.50 o 
  11  15   6       31.19       -8.35     17.73 o 
  12  15   6      125.57      176.57     28.95 o 
 -16  16   6        5.69        2.51      7.16 o 
 -15  16   6       41.52       31.37      8.74 o 
 -14  16   6       70.79       73.39     44.92 o 
 -13  16   6      207.26      227.91     39.91 o 
 -12  16   6        5.01       -5.17     14.92 o 
 -11  16   6        0.90      -18.90     18.90 o 
 -10  16   6        7.03       -8.45     15.53 o 
  -9  16   6      433.32      395.21     32.06 o 
  -8  16   6       19.83       25.04     11.46 o 
  -7  16   6       59.45       56.19     14.44 o 
  -6  16   6       10.62       33.69     10.79 o 
  -5  16   6       16.96       27.23     11.27 o 
  -4  16   6       12.42        7.32     12.58 o 
  -3  16   6       64.73       30.45     17.03 o 
  -2  16   6        0.62       -0.75     14.41 o 
  -1  16   6        7.20       -5.07     15.35 o 
   0  16   6      158.12      190.16     27.50 o 
   1  16   6       79.69      106.88     30.34 o 
   2  16   6      509.42      611.52     66.64 o 
   3  16   6      226.90      280.60     44.52 o 
   4  16   6       75.76       75.54     26.26 o 
   5  16   6       23.73       11.56     15.65 o 
   6  16   6        2.96        9.06     14.44 o 
   7  16   6        5.87       16.14     21.20 o 
   8  16   6       52.47       41.15     15.74 o 
   9  16   6        0.83      -15.34     15.34 o 
  10  16   6        3.61      -17.20     17.20 o 
  11  16   6       94.51       74.82     19.73 o 
 -14  17   6      210.56      262.08     39.52 o 
 -13  17   6       13.44       11.42     14.24 o 
 -12  17   6      237.37      262.17     43.45 o 
 -11  17   6       57.43       36.51     16.76 o 
 -10  17   6      233.28      212.63     48.23 o 
  -9  17   6       61.39       74.98     18.83 o 
  -8  17   6      406.97      403.64     31.06 o 
  -7  17   6      146.02      146.17     18.83 o 
  -6  17   6        4.56        9.07      9.41 o 
  -5  17   6        9.56       25.21     11.04 o 
  -4  17   6       99.03       90.30     18.66 o 
  -3  17   6      590.35      560.11     57.50 o 
  -2  17   6      206.01      191.34     35.25 o 
  -1  17   6       28.65       30.78     18.26 o 
   0  17   6      237.54      249.28     39.38 o 
   1  17   6       77.12       83.04     17.43 o 
   2  17   6      208.88      194.49     34.59 o 
   3  17   6      543.16      586.22     64.55 o 
   4  17   6       96.58       98.38     28.94 o 
   5  17   6        2.89       28.56     15.71 o 
   6  17   6       71.46       69.49     24.56 o 
   7  17   6       17.72        8.78     13.32 o 
   8  17   6      649.72      605.35     63.66 o 
   9  17   6      270.52      189.74     33.34 o 
  10  17   6      196.17      216.99     33.63 o 
 -14  18   6       23.75       52.75     18.81 o 
 -13  18   6      306.09      329.48     43.09 o 
 -12  18   6      699.37      703.16     67.40 o 
 -11  18   6      358.68      346.69     49.29 o 
 -10  18   6      186.38      183.05     27.69 o 
  -9  18   6       14.73       -7.27     11.66 o 
  -8  18   6     1056.96      987.86     48.30 o 
  -7  18   6     1441.74     1333.26    106.22 o 
  -6  18   6     1969.63     1866.12     77.55 o 
  -5  18   6      289.71      290.17     29.67 o 
  -4  18   6      717.31      664.27     45.01 o 
  -3  18   6       49.28       50.72     20.65 o 
  -2  18   6      686.49      691.67     61.98 o 
  -1  18   6      575.69      616.02     58.16 o 
   0  18   6      853.92      886.69     71.05 o 
   1  18   6      966.20      841.94     70.46 o 
   2  18   6       15.06       21.31     11.24 o 
   3  18   6      179.73      150.41     21.43 o 
   4  18   6      392.72      368.62     58.62 o 
   5  18   6      465.30      459.06     55.88 o 
   6  18   6      777.88      784.71     73.36 o 
   7  18   6      339.36      337.21     45.98 o 
   8  18   6        7.24       12.85     12.08 o 
   9  18   6       83.44       53.15     16.38 o 
 -12  19   6       47.77       75.92     24.30 o 
 -11  19   6       59.73       57.08     22.72 o 
 -10  19   6      823.24      766.01     72.80 o 
  -9  19   6     2035.35     2204.06    127.11 o 
  -8  19   6     1616.74     1761.72    112.75 o 
  -7  19   6      842.65      791.30     49.38 o 
  -6  19   6       37.66       33.12     19.20 o 
  -5  19   6       80.50       87.56     17.82 o 
  -4  19   6     1541.96     1570.99     79.92 o 
  -3  19   6     2641.63     2692.30     91.36 o 
  -2  19   6     1206.21     1136.77     78.08 o 
  -1  19   6      525.74      464.15     49.80 o 
   0  19   6       92.58       90.14     22.41 o 
   1  19   6      549.10      544.16     54.72 o 
   2  19   6     1374.55     1372.41     89.50 o 
   3  19   6     1545.80     1500.94     94.62 o 
   4  19   6      585.02      607.72     48.49 o 
   5  19   6       15.68       19.95     15.55 o 
   6  19   6      111.21       90.50     15.44 o 
   7  19   6     1064.70      933.57     57.45 o 
   8  19   6     1600.40     1392.54     58.49 o 
 -11  20   6     2405.95     2710.26    128.38 o 
 -10  20   6     1076.00     1123.60     83.87 o 
  -9  20   6      125.39      103.42     26.77 o 
  -8  20   6      501.63      590.26     63.06 o 
  -7  20   6     2625.65     2672.69    137.87 o 
  -6  20   6     2543.60     2537.71    133.30 o 
  -5  20   6     1393.66     1405.56     80.35 o 
  -4  20   6      315.28      360.53     31.46 o 
  -3  20   6      184.33      211.74     24.41 o 
  -2  20   6     1514.27     1477.59     87.36 o 
  -1  20   6     2984.01     2924.41    127.46 o 
   0  20   6     2730.71     2693.82    122.35 o 
   1  20   6     1754.02     1691.95     95.01 o 
   2  20   6      256.29      263.27     36.41 o 
   3  20   6      318.33      320.55     39.99 o 
   4  20   6     1171.48     1102.70     75.80 o 
   5  20   6     2016.82     2148.56    106.70 o 
   6  20   6     1806.52     1727.63     91.54 o 
  -8  21   6     3493.09     3908.76    167.71 o 
  -7  21   6      822.85      963.22     78.70 o 
  -6  21   6       34.86       42.28     19.91 o 
  -5  21   6      438.73      506.54     56.79 o 
  -4  21   6     3168.61     3327.03    124.40 o 
  -3  21   6     4860.13     5008.15    211.07 o 
  -2  21   6     2770.84     2742.57    118.15 o 
  -1  21   6      453.42      466.62     45.85 o 
   0  21   6      103.27      118.05     24.68 o 
   1  21   6     1340.16     1309.60     79.11 o 
   2  21   6     3627.49     3627.60    139.65 o 
   3  21   6     3336.76     3232.65    129.10 o 
   4  21   6     1244.99     1207.68     72.63 o 
  -5  22   6     2600.10     3173.40    146.11 o 
  -4  22   6      497.52      539.29     57.33 o 
  -3  22   6      176.39      227.76     37.14 o 
 -20   1   7      274.52      240.86     14.20 o 
 -19   1   7      122.67      122.32     11.35 o 
 -18   1   7        1.56       -9.44      9.44 o 
 -17   1   7      153.44      166.60     26.89 o 
 -16   1   7      845.21      852.61     63.61 o 
 -15   1   7      923.89      899.05     63.92 o 
 -14   1   7      589.10      508.47     47.85 o 
 -13   1   7      196.18      169.53     41.91 o 
 -12   1   7       29.62       64.95     20.31 o 
 -11   1   7      969.97      997.00     63.90 o 
 -10   1   7     1363.39     1510.16     75.72 o 
  -9   1   7      262.01      304.32     33.25 o 
  -8   1   7       70.29       78.86     18.27 o 
  -7   1   7       65.83       64.76     15.76 o 
  -6   1   7      813.66      839.83     50.11 o 
  -5   1   7      663.66      644.66     43.79 o 
  -4   1   7      195.35      261.61     39.06 o 
  -3   1   7       44.91       78.10     16.90 o 
  -2   1   7       25.76       23.92      9.16 o 
  -1   1   7      304.78      343.83     31.55 o 
   0   1   7     1852.24     1784.90     74.49 o 
   1   1   7      194.54      207.18     26.26 o 
   2   1   7       87.35      178.84     47.99 o 
   3   1   7      506.78      473.27     40.63 o 
   4   1   7       16.86        3.50     17.83 o 
   5   1   7       32.78       40.55     14.02 o 
   6   1   7      154.77      130.76     24.11 o 
   7   1   7       85.29      108.43     23.08 o 
   8   1   7      438.86      409.74     43.68 o 
   9   1   7       19.09       -3.49     13.49 o 
  10   1   7       19.44       17.40     10.73 o 
  11   1   7       81.09       91.23     20.04 o 
  12   1   7      148.79      185.12     25.45 o 
  13   1   7      111.00      122.15     18.80 o 
  14   1   7      116.91      119.38     23.55 o 
  15   1   7        7.83       -2.38      7.48 o 
 -20   2   7      538.15      495.56     20.26 o 
 -19   2   7     1562.98     1525.26     41.64 o 
 -18   2   7      380.65      370.75     25.14 o 
 -17   2   7      166.94      187.82     20.10 o 
 -16   2   7       18.31       15.72     15.83 o 
 -15   2   7       21.44       20.03     35.04 o 
 -14   2   7     1805.17     1858.17    118.20 o 
 -13   2   7     1805.75     1869.55     75.81 o 
 -12   2   7     3773.87     4003.48    170.95 o 
 -11   2   7      571.37      627.74     51.12 o 
 -10   2   7       86.01       92.70     22.09 o 
  -9   2   7     2283.15     2473.98     96.12 o 
  -8   2   7     3722.66     3891.35    119.81 o 
  -7   2   7     2383.36     2534.51     91.89 o 
  -6   2   7     1456.82     1514.48     68.63 o 
  -5   2   7      290.43      324.91     31.51 o 
  -4   2   7      106.16      112.05     19.07 o 
  -3   2   7     1164.23     1153.53     57.48 o 
  -2   2   7      298.88      293.59     28.58 o 
  -1   2   7     1171.18     1106.98     56.50 o 
   0   2   7      190.66      170.83     22.37 o 
   1   2   7      233.24      238.31     28.07 o 
   2   2   7      423.31      423.30     85.08 o 
   3   2   7     1808.08     1793.43     80.22 o 
   4   2   7     1533.73     1578.45     77.42 o 
   5   2   7     1485.44     1486.14     77.59 o 
   6   2   7      115.44      117.98     22.70 o 
   7   2   7       20.69       32.92     12.86 o 
   8   2   7      417.99      382.64     41.77 o 
   9   2   7      542.34      491.61     46.68 o 
  10   2   7     2701.09     2100.06    116.81 o 
  11   2   7      418.87      358.67     36.75 o 
  12   2   7      224.14      236.50     42.83 o 
  13   2   7       37.64       44.65     22.02 o 
  14   2   7      615.62      590.63     52.01 o 
  15   2   7     1208.55     1093.48     62.44 o 
 -20   3   7     1782.07     1756.47     57.58 o 
 -19   3   7      745.94      770.55     52.60 o 
 -18   3   7       10.84       15.64      6.69 o 
 -17   3   7     1464.65     1437.04     52.54 o 
 -16   3   7     4453.63     4497.86    161.36 o 
 -15   3   7     3600.74     3717.56    106.81 o 
 -14   3   7     3938.16     4010.18    249.32 o 
 -13   3   7      259.57      266.91     47.54 o 
 -12   3   7      127.98      174.95     29.84 o 
 -11   3   7     8102.00     8799.24    213.19 o 
 -10   3   7     6030.96     6602.37    172.51 o 
  -9   3   7     5551.39     6136.20    160.78 o 
  -8   3   7     1201.71     1189.67     63.29 o 
  -7   3   7     1012.80     1107.84     94.88 o 
  -6   3   7     5036.39     5114.45    135.12 o 
  -5   3   7     8440.57     8744.64    188.14 o 
  -4   3   7     7282.76     7314.05    166.51 o 
  -3   3   7     5825.16     5809.86    143.30 o 
  -2   3   7     2255.13     2248.96     82.18 o 
  -1   3   7      433.59      392.98     32.37 o 
   0   3   7     6995.74     6972.23    163.55 o 
   1   3   7     2806.35     2817.21     96.81 o 
   2   3   7     2611.22     2505.58     93.11 o 
   3   3   7     2090.26     2086.17     86.33 o 
   4   3   7      212.40      204.20     28.59 o 
   5   3   7     1429.54     1419.97     75.25 o 
   6   3   7     3013.10     2863.61    112.96 o 
   7   3   7     5306.50     5111.43    159.63 o 
   8   3   7     6191.91     5764.68    255.02 o 
   9   3   7     1271.34     1109.45    104.04 o 
  10   3   7        1.24       -8.96     18.46 o 
  11   3   7      814.54      756.62     80.08 o 
  12   3   7      950.20     1016.71     86.56 o 
  13   3   7     2303.78     2258.81    119.50 o 
  14   3   7      938.49      919.21     66.90 o 
  15   3   7       48.62       57.41     15.71 o 
 -20   4   7     1858.55     1753.28     66.27 o 
 -19   4   7     3562.02     3563.75    187.77 o 
 -18   4   7     1372.58     1429.99     82.99 o 
 -17   4   7     1117.84     1193.39     62.69 o 
 -16   4   7      339.51      363.64     30.39 o 
 -15   4   7      416.83      405.69     33.95 o 
 -14   4   7     3344.58     3472.15    105.98 o 
 -13   4   7     7247.22     8498.48    212.55 o 
 -12   4   7     8190.90     8816.00    212.40 o 
 -11   4   7     3188.63     3520.30    124.10 o 
 -10   4   7      135.22      111.50     22.70 o 
  -9   4   7     4895.36     5209.85    145.18 o 
  -8   4   7     6155.65     6674.74    164.92 o 
  -7   4   7     8960.61     9046.56    195.99 o 
  -6   4   7     4175.37     4114.30    118.60 o 
  -5   4   7     1668.33     1734.76     72.15 o 
  -4   4   7     2038.00     2016.46     77.59 o 
  -3   4   7     2824.04     2725.02    119.53 o 
  -2   4   7     6984.85     6831.91    158.12 o 
  -1   4   7     7573.53     7174.59    164.16 o 
   0   4   7     1726.56     1614.25     69.47 o 
   1   4   7      149.72       88.79     54.11 o 
   2   4   7      973.53      929.90     53.86 o 
   3   4   7     5818.54     5804.41    226.54 o 
   4   4   7     5921.66     5931.93    237.28 o 
   5   4   7     6024.41     5963.87    244.54 o 
   6   4   7     2858.20     2892.28    167.91 o 
   7   4   7       75.52       92.25     34.09 o 
   8   4   7      281.73      272.77     54.54 o 
   9   4   7     1790.10     1706.72    132.14 o 
  10   4   7     3637.34     3233.11    179.07 o 
  11   4   7     2326.44     2058.86    134.52 o 
  12   4   7      409.93      511.21     60.99 o 
  13   4   7       70.46       91.23     28.45 o 
  14   4   7     1333.38     1481.91     85.17 o 
  15   4   7     2545.35     2612.59    103.20 o 
 -20   5   7     3894.92     3534.77     85.01 o 
 -19   5   7      994.87     1021.47     85.97 o 
 -18   5   7      422.86      424.28     35.70 o 
 -17   5   7     2879.90     2830.84    213.09 o 
 -16   5   7     5661.73     5768.84    134.04 o 
 -15   5   7     6299.99     6562.78    150.42 o 
 -14   5   7     4198.91     4372.21    121.05 o 
 -13   5   7      869.56      987.17     66.93 o 
 -12   5   7      515.81      612.62     44.29 o 
 -11   5   7     8118.06     9269.41    563.81 o 
 -10   5   7     7507.48     8253.63    206.48 o 
  -9   5   7     8356.97     8549.26    160.16 o 
  -8   5   7      901.87      959.79     44.79 o 
  -7   5   7        6.88       29.63      9.75 o 
  -6   5   7     6030.00     6135.48    120.16 o 
  -5   5   7     5260.89     4977.02    104.52 o 
  -4   5   7     8418.18     8383.38    171.13 o 
  -3   5   7     4134.68     4080.95     91.87 o 
  -2   5   7     3459.11     3376.20    102.08 o 
  -1   5   7      243.34      271.37     40.69 o 
   0   5   7    10785.36    10384.07    310.04 o 
   1   5   7     7583.53     7427.35    253.59 o 
   2   5   7     5752.99     5714.71    219.44 o 
   3   5   7     3668.64     3849.33    179.48 o 
   4   5   7      678.31      729.37     77.60 o 
   5   5   7     2556.57     2585.76    154.48 o 
   6   5   7     4745.24     4722.44    219.63 o 
   7   5   7     5178.63     5199.12    237.77 o 
   8   5   7     5592.43     5329.45    244.17 o 
   9   5   7     2988.01     2476.59    158.86 o 
  10   5   7      121.12      134.59     36.51 o 
  11   5   7     1881.68     1801.77    124.17 o 
  12   5   7     2650.36     2773.65    145.53 o 
  13   5   7     3750.06     4031.69    164.65 o 
  14   5   7     1734.18     1802.88     93.88 o 
 -19   6   7     2533.42     2558.65    103.26 o 
 -18   6   7     4043.49     4159.38    337.95 o 
 -17   6   7     2205.48     2397.16    117.13 o 
 -16   6   7       47.83       32.81     20.34 o 
 -15   6   7     1010.97     1046.31     54.95 o 
 -14   6   7     2098.22     2357.10     86.64 o 
 -13   6   7    10848.15    12167.43    367.39 o 
 -12   6   7     8725.32     9346.19    224.20 o 
 -11   6   7     2368.47     2947.15    236.86 o 
 -10   6   7       12.53       15.07     13.43 o 
  -9   6   7      654.05      712.21     36.03 o 
  -8   6   7     5215.88     5428.41    133.58 o 
  -7   6   7     6153.95     6170.15    123.09 o 
  -6   6   7     7133.45     7470.95    168.76 o 
  -5   6   7     1357.49     1327.71     61.86 o 
  -4   6   7       25.14       23.84     10.03 o 
  -3   6   7     1762.48     1813.37     72.46 o 
  -2   6   7    15687.04    14793.12    321.15 o 
  -1   6   7     9774.91     9165.50    282.92 o 
   0   6   7     1682.20     1671.57     72.69 o 
   1   6   7       57.43       98.69     21.92 o 
   2   6   7      741.48      716.15     49.60 o 
   3   6   7     9297.29     9083.75    207.18 o 
   4   6   7     7770.77     7642.21    190.43 o 
   5   6   7     4142.82     4372.48    204.67 o 
   6   6   7     2292.01     2394.02    152.15 o 
   7   6   7        0.69       18.02     26.55 o 
   8   6   7     2563.42     2399.25    156.86 o 
   9   6   7     5430.46     5012.73    231.93 o 
  10   6   7     3604.46     3234.75    177.16 o 
  11   6   7     1739.16     1652.40    116.97 o 
  12   6   7      249.04      258.93     44.92 o 
  13   6   7      319.30      393.98     49.07 o 
  14   6   7     1716.39     1798.79     92.51 o 
 -19   7   7       52.52       73.59     36.60 o 
 -18   7   7      895.14      971.27    136.53 o 
 -17   7   7     2436.96     2507.22    108.15 o 
 -16   7   7     5252.45     5455.45    129.23 o 
 -15   7   7     2263.99     2518.73     87.26 o 
 -14   7   7      246.49      273.01     28.70 o 
 -13   7   7      161.56      211.13     33.41 o 
 -12   7   7     2151.44     2313.03     83.80 o 
 -11   7   7     5891.38     6603.53    177.32 o 
 -10   7   7     7546.85     8265.26    204.15 o 
  -9   7   7     3210.01     3299.20    103.62 o 
  -8   7   7     1142.39     1145.35     51.58 o 
  -7   7   7       11.71       17.84     10.87 o 
  -6   7   7     1108.83     1176.81     58.17 o 
  -5   7   7     3024.38     3055.25     98.01 o 
  -4   7   7     7328.55     6912.97    159.99 o 
  -3   7   7     4783.13     4831.16    128.46 o 
  -2   7   7     3140.18     3048.43     98.83 o 
  -1   7   7      328.15      252.45     40.34 o 
   0   7   7      966.11      953.94     54.94 o 
   1   7   7    13078.78    12955.73    255.64 o 
   2   7   7     6939.83     6807.62    170.05 o 
   3   7   7     2248.33     2328.09     94.36 o 
   4   7   7       10.22       31.09     13.85 o 
   5   7   7     1479.28     1492.34     78.47 o 
   6   7   7     5191.55     5112.83    157.11 o 
   7   7   7     5093.18     4875.39    154.25 o 
   8   7   7     2880.86     2825.10    170.26 o 
   9   7   7      400.65      343.87     56.31 o 
  10   7   7      316.74      287.65     49.41 o 
  11   7   7     1474.03     1416.26    105.36 o 
  12   7   7     4031.22     4127.99    176.77 o 
  13   7   7     3292.15     3522.66    148.21 o 
  14   7   7     1794.34     1971.07     95.20 o 
 -19   8   7     1352.20     1472.93     81.25 o 
 -18   8   7     1949.13     1927.82    171.03 o 
 -17   8   7      699.10      789.61     60.01 o 
 -16   8   7       51.01       46.70     15.23 o 
 -15   8   7      395.91      324.67     29.41 o 
 -14   8   7      891.66      956.48     66.82 o 
 -13   8   7     2762.51     3189.97    156.31 o 
 -12   8   7     1392.51     1509.13     70.76 o 
 -11   8   7      481.30      569.57     40.72 o 
 -10   8   7        2.39       -4.56     10.79 o 
  -9   8   7     1265.21     1260.97     81.42 o 
  -8   8   7     1607.48     1668.19     62.43 o 
  -7   8   7     1500.15     1628.12     70.45 o 
  -6   8   7     5380.23     5224.92    135.60 o 
  -5   8   7      481.67      512.37     38.52 o 
  -4   8   7       82.41       99.21     40.03 o 
  -3   8   7     1734.17     1680.06     70.99 o 
  -2   8   7     5126.08     5166.69    135.79 o 
  -1   8   7    10131.84     9733.03    293.00 o 
   0   8   7      892.80      907.46     53.79 o 
   1   8   7       55.18       87.36     20.81 o 
   2   8   7     1541.63     1592.05     74.97 o 
   3   8   7      986.62     1010.20     61.00 o 
   4   8   7     4424.41     4807.98    145.73 o 
   5   8   7     3380.97     3385.58    163.41 o 
   6   8   7      610.27      695.28     54.40 o 
   7   8   7        5.77       22.81     20.13 o 
   8   8   7      970.58      954.57     63.39 o 
   9   8   7     2269.83     1991.02     90.58 o 
  10   8   7     1428.13     1284.14    104.50 o 
  11   8   7      318.88      364.05     52.11 o 
  12   8   7       47.18       41.22     21.59 o 
  13   8   7        6.25       21.55     16.70 o 
 -18   9   7      308.54      388.32     46.31 o 
 -17   9   7      976.36      980.80     59.82 o 
 -16   9   7     2554.31     2633.51     83.45 o 
 -15   9   7      990.85      960.01     51.54 o 
 -14   9   7     1260.06     1283.04     62.62 o 
 -13   9   7     1225.26     1336.46    119.99 o 
 -12   9   7       79.73      102.35     26.13 o 
 -11   9   7      475.78      580.66     41.30 o 
 -10   9   7      233.28      261.53     26.22 o 
  -9   9   7      356.75      411.22     31.68 o 
  -8   9   7      801.10      788.59     42.09 o 
  -7   9   7       97.73       85.47     17.61 o 
  -6   9   7     2080.56     2099.98     80.58 o 
  -5   9   7      997.38      871.09     50.13 o 
  -4   9   7      713.56      743.26     49.15 o 
  -3   9   7     3464.74     3369.43    105.05 o 
  -2   9   7      127.04      124.58     18.46 o 
  -1   9   7      385.12      353.03     45.94 o 
   0   9   7       82.41       90.25     19.06 o 
   1   9   7     1140.24     1100.41     61.34 o 
   2   9   7     1956.05     2104.11     87.41 o 
   3   9   7      896.67      904.18     57.99 o 
   4   9   7       29.70       27.08     16.59 o 
   5   9   7       79.18       96.38     22.39 o 
   6   9   7     1605.72     1628.63     84.69 o 
   7   9   7     2043.27     2016.16     94.58 o 
   8   9   7     1229.29     1130.70     68.82 o 
   9   9   7      103.40       92.98     18.38 o 
  10   9   7        1.67       -7.76     12.05 o 
  11   9   7      594.14      559.05     63.04 o 
  12   9   7     1883.21     1931.16    108.44 o 
  13   9   7      595.24      612.52     53.54 o 
 -18  10   7      365.70      391.30     43.37 o 
 -17  10   7      125.57      154.25     32.81 o 
 -16  10   7        1.97      -21.60     29.14 o 
 -15  10   7       84.23       60.48     12.83 o 
 -14  10   7      154.53      147.71     21.09 o 
 -13  10   7      775.10      735.99     57.80 o 
 -12  10   7      997.86     1193.83     74.57 o 
 -11  10   7      522.83      565.12     39.36 o 
 -10  10   7      307.66      310.00     24.83 o 
  -9  10   7        7.15       16.16      8.71 o 
  -8  10   7      830.88      863.26     51.72 o 
  -7  10   7      635.38      639.86     43.88 o 
  -6  10   7       26.78       28.15     11.39 o 
  -5  10   7       66.90       99.84     17.64 o 
  -4  10   7      192.01      165.05     22.52 o 
  -3  10   7     1891.23     1941.06     76.42 o 
  -2  10   7     2588.45     2336.13     85.72 o 
  -1  10   7      312.64      336.89     44.06 o 
   0  10   7       21.37       24.02     14.44 o 
   1  10   7       20.74       22.67     11.98 o 
   2  10   7       63.50       52.15     15.77 o 
   3  10   7       36.61       37.23     14.53 o 
   4  10   7       66.60       93.25     20.22 o 
   5  10   7       29.86       33.09     14.49 o 
   6  10   7      196.37      197.21     28.89 o 
   7  10   7        9.84       17.51     13.47 o 
   8  10   7      254.98      249.46     31.60 o 
   9  10   7      823.38      778.09     57.12 o 
  10  10   7       30.79       25.08     15.15 o 
  11  10   7       71.05       89.20     16.54 o 
  12  10   7        7.46        9.81      6.55 o 
 -17  11   7       15.76       27.55     17.13 o 
 -16  11   7       36.78       17.93     14.91 o 
 -15  11   7      266.30      177.45     37.22 o 
 -14  11   7        1.77      -25.59     25.59 o 
 -13  11   7      103.03       80.76     35.08 o 
 -12  11   7      379.37      403.77     42.73 o 
 -11  11   7      353.24      309.44     38.33 o 
 -10  11   7       10.49        5.47     11.11 o 
  -9  11   7      168.20      161.47     17.32 o 
  -8  11   7      803.62      802.79     49.48 o 
  -7  11   7        6.98       14.13     10.87 o 
  -6  11   7       18.95       25.52     11.93 o 
  -5  11   7     1533.25     1503.62     66.61 o 
  -4  11   7      695.39      665.57     43.81 o 
  -3  11   7        4.43        5.81     10.07 o 
  -2  11   7       27.60       28.25     10.68 o 
  -1  11   7      189.74      170.56     22.90 o 
   0  11   7      487.71      490.87     53.86 o 
   1  11   7      189.78      148.43     22.28 o 
   2  11   7      169.56      196.05     27.51 o 
   3  11   7       51.77       46.51     16.29 o 
   4  11   7       24.04       32.55     11.52 o 
   5  11   7       10.91       12.59     11.72 o 
   6  11   7        1.66        7.23     14.61 o 
   7  11   7      215.89      212.37     35.38 o 
   8  11   7       72.93       47.23     14.41 o 
   9  11   7        1.70       -8.42     11.20 o 
  10  11   7        4.51       -3.37     10.60 o 
  11  11   7       14.76       16.16      6.63 o 
  12  11   7       14.40       10.95      6.01 o 
 -17  12   7       73.40       98.14     22.84 o 
 -16  12   7      102.39       87.65     23.85 o 
 -15  12   7       31.72      -25.04     32.62 o 
 -14  12   7      315.76      272.77     31.82 o 
 -13  12   7     1136.77     1181.80    104.72 o 
 -12  12   7      180.19      186.32     40.93 o 
 -11  12   7       34.74       46.96     23.70 o 
 -10  12   7        0.48       45.58     28.57 o 
  -9  12   7      924.84      943.69     59.58 o 
  -8  12   7      502.11      577.26     61.33 o 
  -7  12   7      115.19      102.63     28.63 o 
  -6  12   7      158.40      158.69     32.73 o 
  -5  12   7      153.37      187.24     23.37 o 
  -4  12   7      355.14      371.57     32.10 o 
  -3  12   7       46.18       70.00     16.41 o 
  -2  12   7      676.11      621.76     42.06 o 
  -1  12   7      869.45      796.12     54.99 o 
   0  12   7       40.71       42.76     16.81 o 
   1  12   7       13.50       11.08     32.88 o 
   2  12   7      459.79      488.48     40.69 o 
   3  12   7     1038.36     1161.80     65.38 o 
   4  12   7     1574.93     1520.25     76.03 o 
   5  12   7      549.07      517.95     44.62 o 
   6  12   7      126.94      119.44     22.61 o 
   7  12   7       71.01       68.01     15.93 o 
   8  12   7      138.15       92.24     18.91 o 
   9  12   7      111.01       93.02     17.40 o 
  10  12   7      133.89      124.12     18.56 o 
  11  12   7       40.26       30.15      8.85 o 
 -16  13   7     1374.40     1273.05     80.96 o 
 -15  13   7      669.41      720.64     67.50 o 
 -14  13   7      192.45      115.01     42.15 o 
 -13  13   7      333.55      316.06     34.55 o 
 -12  13   7       37.61       32.47     26.60 o 
 -11  13   7     2892.11     2833.40    162.94 o 
 -10  13   7     2964.94     2960.16    162.43 o 
  -9  13   7     1826.14     1751.27     81.19 o 
  -8  13   7      753.67      716.57     50.41 o 
  -7  13   7       76.52       66.12     23.73 o 
  -6  13   7      583.06      572.12     59.47 o 
  -5  13   7     2479.23     2367.07    123.74 o 
  -4  13   7     1892.62     1749.49    104.81 o 
  -3  13   7     3448.69     3205.08    146.30 o 
  -2  13   7     2037.83     1956.46    111.84 o 
  -1  13   7       38.21       41.41     11.97 o 
   0  13   7      806.27      739.07     45.72 o 
   1  13   7     4062.04     4117.56    121.27 o 
   2  13   7     2318.23     2273.08     88.55 o 
   3  13   7      825.54      837.82     53.22 o 
   4  13   7       13.89       25.69     12.77 o 
   5  13   7      835.60      848.62     55.76 o 
   6  13   7     1751.70     1558.42     75.65 o 
   7  13   7     1822.36     1768.82     79.64 o 
   8  13   7     1445.82     1200.34     62.68 o 
   9  13   7     1076.13      885.55     73.73 o 
  10  13   7       63.23       30.76     12.38 o 
  11  13   7      245.73      236.92     20.51 o 
 -15  14   7      194.74      178.93     31.27 o 
 -14  14   7      369.54      294.52     42.20 o 
 -13  14   7     3898.95     3862.03    129.06 o 
 -12  14   7     3896.03     3936.36    189.76 o 
 -11  14   7      316.54      292.47     51.57 o 
 -10  14   7        2.90       26.97     23.61 o 
  -9  14   7      972.95      911.13     57.48 o 
  -8  14   7     2674.88     2687.99     99.49 o 
  -7  14   7     3427.58     3360.74    110.69 o 
  -6  14   7     3089.86     3033.17    140.33 o 
  -5  14   7      507.26      443.55     50.49 o 
  -4  14   7      134.95      111.04     24.81 o 
  -3  14   7      377.24      312.82     42.85 o 
  -2  14   7     2926.16     2696.48    132.94 o 
  -1  14   7     4131.53     3953.66    166.75 o 
   0  14   7      848.73      810.02     71.38 o 
   1  14   7       18.54        1.78     26.17 o 
   2  14   7     1049.39     1024.91     87.51 o 
   3  14   7     2960.72     3025.78    154.51 o 
   4  14   7     4067.97     3969.06    121.47 o 
   5  14   7     2367.28     2487.93     94.13 o 
   6  14   7      676.72      655.55     46.06 o 
   7  14   7       15.56       23.01     13.77 o 
   8  14   7      540.78      436.13     38.44 o 
   9  14   7     1526.28     1288.76    126.66 o 
  10  14   7     1326.87     1411.78     80.01 o 
 -14  15   7     1932.42     1915.18    103.11 o 
 -13  15   7      278.90      241.36     61.24 o 
 -12  15   7      885.03      845.69     55.71 o 
 -11  15   7     2814.74     2611.76    148.47 o 
 -10  15   7     4960.14     4842.30    208.58 o 
  -9  15   7     2948.78     2914.55    156.08 o 
  -8  15   7     1121.24     1252.33     65.56 o 
  -7  15   7       86.68      103.26     21.52 o 
  -6  15   7     1546.37     1523.91     70.54 o 
  -5  15   7     2789.36     2743.45    130.94 o 
  -4  15   7     4345.52     4230.67    168.28 o 
  -3  15   7     3072.13     2945.01    136.72 o 
  -2  15   7     1133.47     1061.24     79.65 o 
  -1  15   7      387.01      345.89     43.94 o 
   0  15   7     1321.33     1345.68     92.08 o 
   1  15   7     4722.97     4869.69    190.95 o 
   2  15   7     3438.28     3440.85    157.23 o 
   3  15   7     1291.36     1371.83     99.53 o 
   4  15   7       17.60       60.53     26.99 o 
   5  15   7      822.06      738.86     72.91 o 
   6  15   7     3082.89     2986.68    148.20 o 
   7  15   7     3223.64     2924.11    141.41 o 
   8  15   7     2765.80     2295.31    117.28 o 
   9  15   7      655.44      619.31     53.21 o 
 -13  16   7     2884.86     2408.51    114.04 o 
 -12  16   7     4379.73     4251.87    376.30 o 
 -11  16   7     1455.19     1353.50     99.88 o 
 -10  16   7      294.74      228.79     42.62 o 
  -9  16   7     1334.33     1209.31     96.92 o 
  -8  16   7     6269.72     6128.79    178.25 o 
  -7  16   7     4344.49     4267.80    125.74 o 
  -6  16   7     3041.76     3136.81    103.96 o 
  -5  16   7      142.03      153.91     23.60 o 
  -4  16   7       42.12       40.40     19.59 o 
  -3  16   7     1050.12     1030.37     76.24 o 
  -2  16   7     4581.70     4314.20    169.15 o 
  -1  16   7     3905.57     3955.62    162.44 o 
   0  16   7     1209.57     1190.93     84.62 o 
   1  16   7       23.76       22.26     17.23 o 
   2  16   7      613.81      588.38     60.36 o 
   3  16   7     2746.08     2723.86    137.14 o 
   4  16   7     4727.85     4825.08    191.26 o 
   5  16   7     3189.86     3285.86    108.01 o 
   6  16   7     1059.29     1062.66     81.47 o 
   7  16   7       51.45       40.58     15.31 o 
   8  16   7      694.00      692.33     58.10 o 
 -10  17   7     2632.77     2388.44    131.94 o 
  -9  17   7     2614.87     2577.44    140.82 o 
  -8  17   7      175.21      207.59     40.54 o 
  -7  17   7       17.00       30.78     11.95 o 
  -6  17   7     2379.06     2395.63    104.70 o 
  -5  17   7     3057.08     3132.21    117.06 o 
  -4  17   7     3687.16     3714.03    150.43 o 
  -3  17   7     1851.03     1940.01    104.34 o 
  -2  17   7      120.17      140.77     27.09 o 
  -1  17   7      484.17      404.62     47.23 o 
   0  17   7     2606.90     2610.86    125.90 o 
   1  17   7     3480.41     3665.23    154.49 o 
   2  17   7     2654.33     2735.44    131.57 o 
   3  17   7     1400.25     1392.50     91.63 o 
   4  17   7       37.97       28.18     13.17 o 
   5  17   7      261.89      280.45     39.68 o 
   6  17   7     1056.75      962.67     71.81 o 
  -9  18   7     1001.31     1008.33     82.21 o 
  -8  18   7     1866.34     1879.71    117.14 o 
  -6  18   7     1066.12     1168.91     78.03 o 
  -5  18   7      363.36      332.30     41.42 o 
  -4  18   7       61.83       77.23     21.35 o 
  -3  18   7      767.98      823.32     65.08 o 
  -2  18   7     1820.92     1900.28    101.08 o 
  -1  18   7     1973.01     1986.74    104.70 o 
   0  18   7      758.01      902.68     69.58 o 
   1  18   7       19.59       19.44     13.21 o 
   2  18   7      225.26      220.84     33.49 o 
   3  18   7     1342.55     1377.69     86.94 o 
   4  18   7     1565.42     1541.28     91.39 o 
   5  18   7     1588.29     1524.01     88.54 o 
  -5  19   7     1340.21     1353.79     82.42 o 
  -4  19   7     1658.78     1619.19     90.18 o 
  -3  19   7      959.87      975.82     68.93 o 
  -2  19   7      114.13      126.66     25.56 o 
  -1  19   7      226.47      229.81     33.56 o 
   0  19   7     1222.11     1280.96     80.11 o 
   1  19   7     1296.79     1365.88     82.68 o 
   2  19   7     1309.12     1345.01     81.63 o 
 -18   0   8     1127.22      986.29     54.77 o 
 -17   0   8      612.19      694.35     38.31 o 
 -16   0   8      689.34      758.47     44.60 o 
 -15   0   8     1457.30     1495.19     99.23 o 
 -14   0   8     4674.07     4976.91    209.07 o 
 -13   0   8     3822.10     3535.03    184.77 o 
 -12   0   8      503.88      521.66     70.65 o 
 -11   0   8       80.71       78.55     21.37 o 
 -10   0   8     3085.82     3398.68    172.20 o 
  -9   0   8     4156.51     4483.54    196.84 o 
  -8   0   8     6301.74     7314.70    256.74 o 
  -7   0   8     1423.19     1556.89    105.00 o 
  -6   0   8      429.23      437.39     53.60 o 
  -5   0   8       23.20       27.64     16.93 o 
  -4   0   8      481.05      465.37     54.32 o 
  -3   0   8     1220.67     1223.69     89.09 o 
  -2   0   8      941.12      934.69     77.04 o 
  -1   0   8     3840.43     3798.04    166.43 o 
   0   0   8     2507.69     2608.75    136.73 o 
   1   0   8     2766.30     2577.12    137.63 o 
   2   0   8     4500.38     4363.60    189.56 o 
   3   0   8     8199.81     8365.46    286.34 o 
   4   0   8     5348.82     5296.50    222.75 o 
   5   0   8     3085.73     2957.85    162.08 o 
   6   0   8        4.26       32.39     22.91 o 
   7   0   8      589.57      567.95     68.95 o 
   8   0   8     2199.40     1916.16    123.81 o 
   9   0   8     3127.64     2753.09    142.43 o 
  10   0   8     3514.52     3134.50    140.55 o 
  11   0   8      437.54      381.01     40.89 o 
 -18   1   8     2908.91     2744.61     61.78 o 
 -17   1   8     4062.12     3900.52     83.18 o 
 -16   1   8     2368.87     2347.38     67.32 o 
 -15   1   8     2334.42     2446.47     93.01 o 
 -14   1   8       31.88       32.99     37.17 o 
 -13   1   8      821.50      699.63     78.75 o 
 -12   1   8     3755.90     3740.06    197.68 o 
 -11   1   8     5794.05     6817.58    186.32 o 
 -10   1   8     6288.02     7227.26    188.17 o 
  -9   1   8      230.92      333.50     37.25 o 
  -8   1   8      118.18      154.43     26.52 o 
  -7   1   8     2072.04     2148.44     88.02 o 
  -6   1   8     3039.58     3234.83    107.77 o 
  -5   1   8     3649.35     3692.29    115.11 o 
  -4   1   8     3523.77     3520.63    111.30 o 
  -3   1   8      986.87      938.94     54.62 o 
  -2   1   8       87.66      165.25     52.80 o 
  -1   1   8     1984.75     1994.10     82.06 o 
   0   1   8     8569.64     8121.29    188.94 o 
   1   1   8     6858.05     6532.23    167.07 o 
   2   1   8     1633.24     1615.76     97.50 o 
   3   1   8      216.96      240.47     29.94 o 
   4   1   8      815.62      861.74     59.27 o 
   5   1   8     3587.74     3757.49    158.79 o 
   6   1   8     3568.84     3463.53    125.82 o 
   7   1   8     2709.10     2469.51    103.29 o 
   8   1   8      277.08      245.27     37.72 o 
   9   1   8       95.56       70.30     14.45 o 
  10   1   8     1828.01     1644.97     69.19 o 
  11   1   8     2916.90     2724.63    120.13 o 
  12   1   8     2141.58     2077.47     90.63 o 
 -18   2   8     1667.29     1663.96     46.57 o 
 -17   2   8      336.03      302.40     29.56 o 
 -16   2   8       69.06       70.48     16.18 o 
 -15   2   8     1517.18     1687.07     76.78 o 
 -14   2   8     3651.86     3693.49    222.61 o 
 -13   2   8     1669.06     1831.09    249.25 o 
 -12   2   8     2151.50     2321.25    203.05 o 
 -11   2   8       20.88       29.34     12.21 o 
 -10   2   8     1043.33     1115.73     67.45 o 
  -9   2   8     5200.27     5725.60    159.21 o 
  -8   2   8     3381.05     3674.00    120.69 o 
  -7   2   8     2928.26     3243.58    110.17 o 
  -6   2   8     1150.27     1103.20     60.22 o 
  -5   2   8       11.22        4.54     11.50 o 
  -4   2   8     1229.79     1245.71     62.51 o 
  -3   2   8     1302.82     1264.46     63.32 o 
  -2   2   8     2132.89     2070.73     82.78 o 
  -1   2   8     4023.26     3924.58    124.74 o 
   0   2   8     1308.07     1230.70     64.23 o 
   1   2   8     1230.09     1222.58     65.16 o 
   2   2   8     2712.32     2618.89    100.15 o 
   3   2   8     4057.27     4050.48    208.73 o 
   4   2   8     4401.47     4335.47    139.02 o 
   5   2   8     1201.39     1265.07    100.50 o 
   6   2   8      146.57      124.19     40.51 o 
   7   2   8      225.50      190.79     31.02 o 
   8   2   8      929.07      780.97     53.07 o 
   9   2   8     2195.47     1844.43    118.87 o 
  10   2   8     2081.52     1904.94    111.57 o 
  11   2   8      226.48      198.11     31.78 o 
  12   2   8      233.20      248.53     29.62 o 
 -18   3   8     1021.30      993.87     35.30 o 
 -17   3   8     1166.60     1190.56     76.76 o 
 -16   3   8     1342.45     1298.04    107.10 o 
 -15   3   8      577.44      598.16     45.52 o 
 -14   3   8      870.62      930.21     85.02 o 
 -13   3   8       87.85      117.12     27.83 o 
 -12   3   8      572.58      673.20     43.44 o 
 -11   3   8     2645.09     2818.21    107.52 o 
 -10   3   8     2221.77     2375.72     86.51 o 
  -9   3   8      978.18     1121.45     65.54 o 
  -8   3   8        7.97        9.57     13.23 o 
  -7   3   8     1245.73     1273.88     68.72 o 
  -6   3   8     1130.68     1182.31     93.33 o 
  -5   3   8     2503.32     2504.04     91.72 o 
  -4   3   8     1719.20     1621.54     72.23 o 
  -3   3   8      409.53      426.99     36.01 o 
  -2   3   8      786.52      755.73     48.56 o 
  -1   3   8     1341.14     1254.15     63.63 o 
   0   3   8     5745.38     5291.92    182.80 o 
   1   3   8     3574.91     3590.29    115.64 o 
   2   3   8      748.59      725.91     61.62 o 
   3   3   8      227.36      194.05     28.58 o 
   4   3   8      170.38      202.30     28.16 o 
   5   3   8      859.63      825.44     84.84 o 
   6   3   8     1613.52     1650.91    122.97 o 
   7   3   8      993.65      945.09     90.23 o 
   8   3   8      635.73      531.61     66.40 o 
   9   3   8       50.60       15.27     19.67 o 
  10   3   8      209.89      175.37     32.92 o 
  11   3   8     1254.18     1120.25     75.45 o 
  12   3   8     1259.60     1308.32     72.41 o 
 -18   4   8      519.34      493.42     30.33 o 
 -17   4   8      284.14      298.95     26.77 o 
 -16   4   8      139.21       91.59     16.61 o 
 -15   4   8       75.29       31.81     13.18 o 
 -14   4   8      198.42      170.67     25.71 o 
 -13   4   8      340.56      397.38     33.20 o 
 -12   4   8      294.57      357.39     32.25 o 
 -11   4   8       12.13       21.86     15.63 o 
 -10   4   8      144.72      142.59     20.56 o 
  -9   4   8     2140.24     2218.49     78.52 o 
  -8   4   8     1657.13     1737.92     79.14 o 
  -7   4   8     2915.68     2930.49    102.93 o 
  -6   4   8      271.96      290.15     30.62 o 
  -5   4   8       29.84       53.32     17.06 o 
  -4   4   8      751.03      800.40     50.17 o 
  -3   4   8      550.60      509.41     39.52 o 
  -2   4   8      985.29      943.63     53.93 o 
  -1   4   8       87.50      109.04     19.12 o 
   0   4   8      876.09      822.38     51.16 o 
   1   4   8      234.61      267.62     44.51 o 
   2   4   8      913.21      867.69     79.53 o 
   3   4   8      441.15      490.97     63.17 o 
   4   4   8      228.94      267.08     51.68 o 
   5   4   8       73.85       82.20     34.40 o 
   6   4   8      146.05      158.29     40.32 o 
   7   4   8       93.26       63.26     24.85 o 
   8   4   8       56.10       38.96     20.40 o 
   9   4   8      161.85      119.74     28.78 o 
  10   4   8      193.07      191.63     33.24 o 
  11   4   8      118.16      102.37     20.76 o 
 -17   5   8        5.69       20.23     10.42 o 
 -16   5   8       47.08       50.52     13.69 o 
 -15   5   8       48.42       23.97     14.68 o 
 -14   5   8        3.26       11.38     16.41 o 
 -13   5   8       31.76       33.53     13.83 o 
 -12   5   8       89.08       96.29     16.90 o 
 -11   5   8      627.42      698.08     44.06 o 
 -10   5   8      221.45      294.58     35.54 o 
  -9   5   8      391.35      381.21     32.06 o 
  -8   5   8        2.41       20.89     11.52 o 
  -7   5   8       27.45       47.39     27.46 o 
  -6   5   8      414.90      446.03     37.89 o 
  -5   5   8      295.85      283.37     30.10 o 
  -4   5   8       80.93       84.94     17.91 o 
  -3   5   8       84.98      109.26     31.21 o 
  -2   5   8      191.05      177.26     33.07 o 
  -1   5   8      558.22      621.09     64.85 o 
   0   5   8      234.99      227.53     38.02 o 
   1   5   8      105.09       72.78     21.20 o 
   2   5   8      115.00       82.27     17.59 o 
   3   5   8      218.32      260.40     48.40 o 
   4   5   8       75.27      120.70     39.86 o 
   5   5   8       11.08       31.24     27.55 o 
   6   5   8       18.03       35.74     24.60 o 
   7   5   8       27.17       34.39     18.50 o 
   8   5   8      203.11      177.07     35.71 o 
   9   5   8      121.65       41.35     18.21 o 
  10   5   8       47.91       29.01     13.03 o 
  11   5   8       57.16       59.86     15.81 o 
 -17   6   8       19.49       22.12      9.87 o 
 -16   6   8       63.05       53.14     14.40 o 
 -15   6   8      139.42      143.74     28.87 o 
 -14   6   8      197.80      116.88     20.06 o 
 -13   6   8      113.91      124.54     18.00 o 
 -12   6   8      497.69      510.09     46.32 o 
 -11   6   8      953.85     1006.66     52.34 o 
 -10   6   8      176.95      152.62     26.35 o 
  -9   6   8       50.47       82.38     27.30 o 
  -8   6   8      127.03      122.13     45.46 o 
  -7   6   8      104.14      120.23     31.67 o 
  -6   6   8       27.98       58.71     23.53 o 
  -5   6   8      160.78      196.78     36.49 o 
  -4   6   8      256.07      255.02     41.76 o 
  -3   6   8       60.38       49.32     21.89 o 
  -2   6   8      213.73      208.36     37.44 o 
  -1   6   8     1455.27     1407.99     97.51 o 
   0   6   8      988.33      918.71     79.27 o 
   1   6   8        8.72        2.71     19.38 o 
   2   6   8       10.86      -25.44     30.28 o 
   3   6   8      320.43      361.11     53.83 o 
   4   6   8      851.96      870.31     86.28 o 
   5   6   8       82.12      142.35     40.41 o 
   6   6   8        0.43       17.35     17.19 o 
   7   6   8        5.79       18.81     23.20 o 
   8   6   8       16.88       -0.85     20.53 o 
   9   6   8       84.79       45.91     14.68 o 
  10   6   8      133.60      141.78     26.66 o 
  11   6   8        1.72      -18.19     18.19 o 
 -17   7   8      853.68      846.24     50.25 o 
 -16   7   8      443.21      453.17     35.15 o 
 -15   7   8      263.19      212.37     28.22 o 
 -14   7   8        3.91       26.46     11.40 o 
 -13   7   8      446.78      467.96     36.20 o 
 -12   7   8      987.15     1123.47     68.06 o 
 -11   7   8     2678.03     2658.80     85.55 o 
 -10   7   8     3333.72     3444.35    116.15 o 
  -9   7   8      921.69     1004.96     82.27 o 
  -8   7   8       29.79       35.61     12.54 o 
  -7   7   8      673.33      706.38     45.84 o 
  -6   7   8      871.93      911.37     51.36 o 
  -5   7   8     1960.93     1883.51     75.00 o 
  -4   7   8     1278.85     1320.42     61.69 o 
  -3   7   8       93.26      102.46     17.66 o 
  -2   7   8      511.35      428.46     55.56 o 
  -1   7   8      128.63      121.55     20.16 o 
   0   7   8     2202.05     2024.84     80.24 o 
   1   7   8     1616.72     1546.89     71.28 o 
   2   7   8      481.65      450.32     55.79 o 
   3   7   8      229.32      202.45     40.17 o 
   4   7   8       19.04       35.85     26.20 o 
   5   7   8      965.99     1128.31     97.26 o 
   6   7   8     1138.31     1138.33     98.65 o 
   7   7   8      527.98      538.65     65.17 o 
   8   7   8       30.49      -19.42     24.07 o 
   9   7   8       10.41      -28.32     28.32 o 
  10   7   8      229.86      176.89     32.23 o 
 -16   8   8      295.58      315.47     29.15 o 
 -15   8   8      870.64      889.59     44.51 o 
 -14   8   8     1362.66     1459.57     61.52 o 
 -13   8   8      567.61      650.60     42.07 o 
 -12   8   8      458.90      464.02     43.46 o 
 -11   8   8      105.55       76.53     16.56 o 
 -10   8   8      285.16      410.98     45.57 o 
  -9   8   8     2357.63     2648.86    135.73 o 
  -8   8   8     2155.40     2181.32     84.09 o 
  -7   8   8     2152.12     2109.73     81.02 o 
  -6   8   8     1052.58      943.64     52.74 o 
  -5   8   8       31.97       32.78     11.46 o 
  -4   8   8      778.46      678.12     43.46 o 
  -3   8   8      484.03      479.38     36.71 o 
  -2   8   8      312.38      299.50     65.31 o 
  -1   8   8     1026.22      937.66     53.44 o 
   0   8   8      126.45      109.63     19.11 o 
   1   8   8      445.14      372.88     34.62 o 
   2   8   8     1425.59     1438.12    102.17 o 
   3   8   8     1913.03     1913.99    121.35 o 
   4   8   8     1403.04     1434.87    106.27 o 
   5   8   8      761.69      867.92     83.98 o 
   6   8   8        4.29       26.73     19.52 o 
   7   8   8      438.24      350.83     51.59 o 
   8   8   8     1124.99     1033.92     85.28 o 
   9   8   8      951.38      773.23     68.23 o 
  10   8   8      938.16      884.68     67.72 o 
 -16   9   8     1612.96     1936.76    109.46 o 
 -15   9   8      891.33      970.00     59.91 o 
 -14   9   8       81.90       56.89     12.80 o 
 -13   9   8       56.28       28.26     15.61 o 
 -12   9   8     2004.36     1943.41    115.55 o 
 -11   9   8     4595.36     4421.64    571.97 o 
 -10   9   8     3829.09     4083.58    127.27 o 
  -9   9   8     1302.29     1357.08     92.22 o 
  -8   9   8       47.34       57.59     15.52 o 
  -7   9   8     1787.82     1716.78     72.01 o 
  -6   9   8     3181.44     3175.47    130.56 o 
  -5   9   8     1720.64     1756.55     82.27 o 
  -4   9   8      783.43      771.75     46.64 o 
  -3   9   8       57.62       72.45     14.43 o 
  -2   9   8     1460.54     1405.75     64.23 o 
  -1   9   8     3689.78     3367.79    105.74 o 
   0   9   8     5486.40     5233.86    138.44 o 
   1   9   8     4683.20     4497.41    128.62 o 
   2   9   8     1175.50     1053.24     58.61 o 
   3   9   8       20.04        2.25     24.26 o 
   4   9   8      331.13      230.70     40.14 o 
   5   9   8     1861.90     1932.76    122.80 o 
   6   9   8     2082.32     2013.76    125.91 o 
   7   9   8      695.99      659.72     69.65 o 
   8   9   8      111.69       86.16     23.79 o 
   9   9   8      147.12       63.56     18.12 o 
 -15  10   8     1510.43     1587.82    117.35 o 
 -14  10   8     2956.90     2945.28    110.87 o 
 -13  10   8     2307.88     2622.83    106.54 o 
 -12  10   8     1403.94     1622.68    115.64 o 
 -11  10   8      201.24      225.77     44.70 o 
 -10  10   8      364.32      399.62     49.47 o 
  -9  10   8     5070.07     5266.38    143.35 o 
  -8  10   8     6579.39     6635.39    157.95 o 
  -7  10   8     3736.18     3924.42    113.17 o 
  -6  10   8      694.91      704.14     44.65 o 
  -5  10   8      388.17      378.11     32.32 o 
  -4  10   8     4851.27     4579.48    122.97 o 
  -3  10   8     4684.22     4297.00    118.68 o 
  -2  10   8     3336.78     3338.89    103.22 o 
  -1  10   8     1757.73     1705.39     71.28 o 
   0  10   8       85.38       96.66     17.38 o 
   1  10   8      459.95      433.56     38.10 o 
   2  10   8     2402.25     2360.17     89.88 o 
   3  10   8     2466.83     2511.53    135.22 o 
   4  10   8     2146.53     2089.92    123.57 o 
   5  10   8      766.11      741.90     71.37 o 
   6  10   8       26.22      -12.06     20.90 o 
   7  10   8      335.45      322.17     45.44 o 
   8  10   8      620.52      550.49     55.66 o 
   9  10   8      983.68     1013.86     71.64 o 
 -14  11   8       13.52       -3.34     17.48 o 
 -13  11   8       77.00       55.71     14.96 o 
 -12  11   8      773.89      900.79     84.30 o 
 -11  11   8     4855.87     5003.31    211.49 o 
 -10  11   8     4616.89     4617.26    197.04 o 
  -9  11   8     1013.66     1112.67     97.73 o 
  -8  11   8        6.68        1.16      9.57 o 
  -7  11   8      992.79     1055.80     54.32 o 
  -6  11   8     5233.72     5193.61    156.43 o 
  -5  11   8     5507.57     5311.49    138.11 o 
  -4  11   8     1984.09     1942.72     74.16 o 
  -3  11   8      145.89      156.50     21.01 o 
  -2  11   8       54.95       45.20     12.53 o 
  -1  11   8     2615.79     2612.04     89.42 o 
   0  11   8     5453.78     5173.70    135.28 o 
   1  11   8     4888.92     4722.01    129.61 o 
   2  11   8     1570.98     1541.67     69.82 o 
   3  11   8        8.25        1.67     11.30 o 
   4  11   8      286.17      281.80     42.95 o 
   5  11   8     1952.55     1792.87    108.69 o 
   6  11   8     2705.60     2484.01    129.24 o 
   7  11   8     1761.96     1433.32     92.39 o 
   8  11   8     1006.16      805.67     63.86 o 
 -13  12   8     3099.85     3154.27    111.42 o 
 -12  12   8     2013.23     2042.32    125.27 o 
 -11  12   8        2.32       17.92     16.53 o 
 -10  12   8      349.58      359.40     52.11 o 
  -9  12   8     2046.43     2050.97    123.02 o 
  -8  12   8     4860.25     5003.02    137.07 o 
  -7  12   8     2884.35     2836.16    133.21 o 
  -6  12   8      241.48      263.76     26.25 o 
  -5  12   8       11.31        2.20      8.59 o 
  -4  12   8     1297.06     1348.03     71.46 o 
  -3  12   8     2519.83     2458.15     83.22 o 
  -2  12   8     3129.65     3075.74     95.44 o 
  -1  12   8     1173.22     1200.47     57.46 o 
   0  12   8      410.50      454.85     35.09 o 
   1  12   8      103.43      125.32     19.91 o 
   2  12   8     2160.75     2120.56     81.25 o 
   3  12   8     2585.07     2448.48     88.58 o 
   4  12   8     1666.99     1609.73     70.57 o 
   5  12   8      579.34      582.81     41.26 o 
   6  12   8       83.23       95.94     23.28 o 
   7  12   8     1521.64     1310.18     81.52 o 
 -12  13   8     1081.49     1091.41     61.45 o 
 -11  13   8     1274.95     1305.16     97.14 o 
 -10  13   8     1458.81     1457.78    103.35 o 
  -9  13   8      619.54      713.37     70.64 o 
  -8  13   8       20.08       54.63     16.52 o 
  -7  13   8      567.53      585.86     42.73 o 
  -6  13   8     1702.44     1715.64     98.69 o 
  -5  13   8     2055.44     2056.43    108.45 o 
  -4  13   8      917.92      998.19     73.55 o 
  -3  13   8      450.81      413.26     47.64 o 
  -2  13   8       74.85       62.18     13.61 o 
  -1  13   8      640.82      662.38     41.21 o 
   0  13   8     2025.29     1989.74     74.32 o 
   1  13   8     2244.39     2222.57     80.23 o 
   2  13   8      787.47      750.77     45.34 o 
   3  13   8       77.57       68.40     24.43 o 
   4  13   8      417.85      380.20     31.97 o 
   5  13   8     1443.36     1320.37     59.93 o 
   6  13   8     2164.88     2048.61     73.10 o 
 -11  14   8        0.66        6.57     14.03 o 
 -10  14   8      464.62      434.35     54.46 o 
  -9  14   8      824.74      839.93     76.20 o 
  -8  14   8      955.96      944.07     78.80 o 
  -7  14   8      467.39      474.48     48.72 o 
  -6  14   8       26.42       34.20     13.57 o 
  -5  14   8        9.55       16.44      9.69 o 
  -4  14   8      271.00      301.29     39.67 o 
  -3  14   8      666.20      659.13     58.68 o 
  -2  14   8      968.44      943.65     71.19 o 
  -1  14   8      940.27      944.92     71.84 o 
   0  14   8      438.36      391.39     46.40 o 
   1  14   8       20.53       -5.43     12.35 o 
   2  14   8      273.37      287.24     39.97 o 
   3  14   8     1283.46     1296.51     86.23 o 
   4  14   8     1394.90     1289.67     84.43 o 
   5  14   8      369.56      290.85     37.98 o 
 -10  15   8      108.27       99.14     24.02 o 
  -9  15   8       88.26      124.83     30.56 o 
  -8  15   8        0.52        4.02     11.91 o 
  -7  15   8      203.66      221.72     25.81 o 
  -6  15   8      256.54      243.69     27.00 o 
  -5  15   8      766.65      818.16     48.31 o 
  -4  15   8      251.53      266.97     27.74 o 
  -3  15   8       38.84       61.86     14.35 o 
  -2  15   8       59.88       66.09     20.42 o 
  -1  15   8      182.46      156.00     29.06 o 
   0  15   8      386.85      356.96     43.23 o 
   1  15   8      410.45      390.77     45.28 o 
   2  15   8      194.19      203.48     33.28 o 
   3  15   8        5.15        3.67      9.75 o 
  -8  16   8        9.23       20.71     17.68 o 
  -7  16   8        6.76       -0.73     11.19 o 
  -6  16   8        0.65        0.64      7.38 o 
  -5  16   8        0.03        3.32     12.46 o 
  -4  16   8        0.51       21.73     11.04 o 
  -3  16   8       21.38       33.25     11.02 o 
  -2  16   8       96.78       88.05     23.63 o 
  -1  16   8       45.43       22.84     14.65 o 
   0  16   8        6.78       -6.35     11.92 o 
   1  16   8      113.48      119.09     25.02 o 
 -14   1   9      263.71      294.49     27.04 o 
 -13   1   9      420.14      443.29     36.44 o 
 -12   1   9       81.10       90.11     17.87 o 
 -11   1   9      433.22      419.90     55.78 o 
 -10   1   9      379.70      427.50     32.35 o 
  -9   1   9       13.45       12.97     12.62 o 
  -8   1   9      142.87      147.83     23.89 o 
  -7   1   9      125.59      127.98     21.23 o 
  -6   1   9      647.10      623.79     44.28 o 
  -5   1   9      386.83      425.89     36.18 o 
  -4   1   9       43.41       71.27     17.85 o 
  -3   1   9      601.55      610.58     44.81 o 
  -2   1   9      573.28      555.30     41.86 o 
  -1   1   9      479.99      489.97     39.77 o 
   0   1   9      479.13      500.50     40.04 o 
   1   1   9      267.83      263.89     29.97 o 
   2   1   9        9.52       31.67     11.61 o 
   3   1   9      138.69      128.18     21.57 o 
   4   1   9      259.96      247.18     29.54 o 
   5   1   9      188.57      148.20     21.12 o 
   6   1   9       43.09       24.40      9.05 o 
   7   1   9       93.49       78.12     20.66 o 
 -14   2   9      413.89      424.24     26.14 o 
 -13   2   9     1379.04     1415.47     79.29 o 
 -12   2   9        5.49       13.53     39.55 o 
 -11   2   9       47.68       31.45     18.88 o 
 -10   2   9      413.26      448.55     39.95 o 
  -9   2   9     1325.15     1316.99     68.01 o 
  -8   2   9     1895.06     1971.37     82.61 o 
  -7   2   9      171.02      194.90     26.42 o 
  -6   2   9      169.62      160.48     23.15 o 
  -5   2   9      435.56      449.44     37.47 o 
  -4   2   9     1601.14     1480.83     67.94 o 
  -3   2   9     3329.04     3188.47    103.62 o 
  -2   2   9     1539.89     1527.37     69.23 o 
  -1   2   9      182.85      209.71     42.37 o 
   0   2   9       17.23       41.82     14.52 o 
   1   2   9     1431.00     1399.80     68.03 o 
   2   2   9     2166.40     2028.73     83.57 o 
   3   2   9      666.08      582.59     43.71 o 
   4   2   9      308.91      301.53     36.23 o 
   5   2   9      115.68       93.32     24.84 o 
   6   2   9      307.50      294.78     42.56 o 
   7   2   9      628.59      486.23     51.11 o 
 -14   3   9      493.91      471.68     28.25 o 
 -13   3   9     3002.73     3151.18    102.23 o 
 -12   3   9     2474.36     2481.22    267.60 o 
 -11   3   9     2456.20     2439.87     75.11 o 
 -10   3   9     2431.86     2417.16     89.48 o 
  -9   3   9      157.46      159.65     24.47 o 
  -8   3   9      611.46      663.34     47.21 o 
  -7   3   9     1975.50     1981.63     81.37 o 
  -6   3   9     3492.17     3519.54    110.81 o 
  -5   3   9     2242.73     2318.05     86.61 o 
  -4   3   9       35.33       61.30     16.26 o 
  -3   3   9      845.59      905.47     52.43 o 
  -2   3   9     3285.95     3253.58    104.45 o 
  -1   3   9     1573.63     1560.85     70.59 o 
   0   3   9     2083.94     2109.79     82.96 o 
   1   3   9     1666.69     1646.73     73.17 o 
   2   3   9       47.13       65.75     27.32 o 
   3   3   9      541.36      505.61     59.65 o 
   4   3   9     1744.89     1763.55    113.92 o 
   5   3   9     1585.63     1478.63    101.25 o 
   6   3   9      895.38      757.94     69.05 o 
   7   3   9      124.09      100.09     23.72 o 
 -14   4   9     2034.47     2035.09     73.98 o 
 -13   4   9     1888.19     1769.54    189.58 o 
 -12   4   9      370.05      359.35     27.06 o 
 -11   4   9       96.19       80.50     22.91 o 
 -10   4   9     1364.52     1521.10     85.57 o 
  -9   4   9     4140.11     4412.30    182.60 o 
  -8   4   9     3404.12     3403.47    117.07 o 
  -7   4   9     1044.22     1019.69     57.27 o 
  -6   4   9       56.65       61.21     15.87 o 
  -5   4   9     1667.16     1493.72     68.03 o 
  -4   4   9     4453.62     4520.80    126.24 o 
  -3   4   9     6449.54     6285.38    195.73 o 
  -2   4   9     4170.78     4299.40    175.48 o 
  -1   4   9     1916.45     1807.49    109.58 o 
   0   4   9       75.50      101.66     29.26 o 
   1   4   9     1756.73     1773.09    110.95 o 
   2   4   9     4387.99     4430.42    187.24 o 
   3   4   9     2310.73     2266.52    129.43 o 
   4   4   9     1171.15     1082.38     87.54 o 
   5   4   9        3.57        5.42     15.92 o 
   6   4   9      699.65      661.21     64.19 o 
   7   4   9     2233.68     1991.59    107.17 o 
 -14   5   9      395.25      399.64     46.97 o 
 -13   5   9     2322.27     2120.95     65.22 o 
 -12   5   9     3475.27     3500.26     89.68 o 
 -11   5   9     2717.83     2761.85     99.96 o 
 -10   5   9     2092.74     2081.79    125.82 o 
  -9   5   9       53.91       94.64     32.15 o 
  -8   5   9      996.40     1099.76     83.74 o 
  -7   5   9     3817.31     3748.10    115.31 o 
  -6   5   9     4356.32     4367.18    174.25 o 
  -5   5   9     2617.26     2685.67    131.79 o 
  -4   5   9      137.55      148.07     33.72 o 
  -3   5   9     1011.35     1071.75     80.55 o 
  -2   5   9     3987.79     3861.24    163.07 o 
  -1   5   9     3718.67     3684.47    160.48 o 
   0   5   9     4139.26     4180.06    174.24 o 
   1   5   9     4307.03     4044.99    173.90 o 
   2   5   9      664.41      653.81     67.92 o 
   3   5   9      461.17      565.49     61.23 o 
   4   5   9     2053.18     2135.73    123.67 o 
   5   5   9     2980.59     3051.00    148.43 o 
   6   5   9     1916.95     1677.48    102.68 o 
   7   5   9      325.51      283.42     38.48 o 
 -13   6   9     1333.07     1226.95     62.41 o 
 -12   6   9       28.77       50.38     13.80 o 
 -11   6   9      391.51      474.36     53.62 o 
 -10   6   9     2723.55     2901.46    105.44 o 
  -9   6   9     5221.53     5223.00    165.38 o 
  -8   6   9     4328.19     4502.95    178.03 o 
  -7   6   9      415.48      488.56     53.92 o 
  -6   6   9       20.14       16.03     14.89 o 
  -5   6   9     2392.83     2472.28    124.21 o 
  -4   6   9     2958.44     2989.17    137.97 o 
  -3   6   9     3499.54     3435.24    149.84 o 
  -2   6   9     1803.34     1814.28    105.73 o 
  -1   6   9      470.23      521.21     56.86 o 
   0   6   9       50.05       45.22     21.06 o 
   1   6   9     1317.27     1396.53     96.62 o 
   2   6   9     4347.78     4328.04    180.58 o 
   3   6   9     4678.55     4702.85    191.01 o 
   4   6   9     1275.76     1210.01     89.54 o 
   5   6   9      106.34      100.82     25.88 o 
   6   6   9      592.62      596.98     58.47 o 
 -13   7   9     1923.35     1681.18     72.82 o 
 -12   7   9     4667.90     4517.29    131.13 o 
 -11   7   9     3152.92     3007.55    141.51 o 
 -10   7   9     1080.16     1065.47     57.27 o 
  -9   7   9       15.73       48.74     15.29 o 
  -8   7   9      912.30      967.71     75.76 o 
  -7   7   9     2830.58     3019.34    138.33 o 
  -6   7   9     3190.00     3109.19    140.02 o 
  -5   7   9      898.11      853.62     70.28 o 
  -4   7   9      251.38      273.53     41.56 o 
  -3   7   9      209.45      212.33     35.84 o 
  -2   7   9      781.33      874.83     71.38 o 
  -1   7   9     1600.40     1545.29     96.81 o 
   0   7   9     1531.35     1613.68     99.74 o 
   1   7   9     1942.60     1838.88    108.56 o 
   2   7   9      561.52      595.43     62.13 o 
   3   7   9      324.21      348.99     47.67 o 
   4   7   9     1315.21     1285.67     91.68 o 
   5   7   9     2498.57     2346.44    122.19 o 
   6   7   9     2513.25     2187.70    112.30 o 
 -12   8   9        5.66        9.13     10.26 o 
 -11   8   9      565.97      570.44     59.46 o 
 -10   8   9     2348.33     2354.50    124.12 o 
  -9   8   9     2535.49     2520.99     88.70 o 
  -8   8   9     1796.58     1789.13     73.34 o 
  -7   8   9      538.34      532.86     53.61 o 
  -6   8   9       58.93       57.82     19.50 o 
  -5   8   9     1119.82     1117.74     77.87 o 
  -4   8   9     1521.10     1602.96     94.47 o 
  -3   8   9      824.80      859.28     68.59 o 
  -2   8   9      519.91      515.29     52.91 o 
  -1   8   9       74.79       59.59     19.81 o 
   0   8   9       78.06       70.16     22.06 o 
   1   8   9      384.05      449.18     50.93 o 
   2   8   9     1778.47     1809.77    106.46 o 
   3   8   9     2182.38     2125.76    116.33 o 
   4   8   9      434.25      403.72     48.56 o 
   5   8   9       30.20       32.65     15.64 o 
 -11   9   9      525.99      524.10     56.74 o 
 -10   9   9       55.00       57.79     21.06 o 
  -9   9   9       29.11       30.74     21.74 o 
  -8   9   9      384.96      402.48     34.49 o 
  -7   9   9     1265.69     1352.15     85.28 o 
  -6   9   9     1141.52     1171.26     78.18 o 
  -5   9   9      300.18      303.10     39.75 o 
  -4   9   9       25.07       16.34     10.64 o 
  -3   9   9      179.26      190.51     32.81 o 
  -2   9   9     1204.31     1182.20     79.38 o 
  -1   9   9     1935.70     1846.59    101.70 o 
   0   9   9     1171.90     1113.39     77.93 o 
   1   9   9      694.98      691.38     62.36 o 
   2   9   9      232.35      205.86     33.90 o 
   3   9   9      106.20       93.37     22.67 o 
   4   9   9      539.36      541.19     53.38 o 
 -10  10   9       42.93       19.98     13.95 o 
  -9  10   9       75.70       89.44     25.32 o 
  -8  10   9       14.92       22.91      8.63 o 
  -7  10   9       98.50       96.25     17.80 o 
  -6  10   9       17.34       23.02     11.28 o 
  -5  10   9       48.81       30.37     10.00 o 
  -4  10   9      450.33      427.63     31.80 o 
  -3  10   9      659.19      613.59     38.17 o 
  -2  10   9      362.26      334.35     37.61 o 
  -1  10   9      185.68      196.88     22.82 o 
   0  10   9       82.90       97.13     16.02 o 
   1  10   9       29.61       39.20     10.93 o 
   2  10   9      198.12      179.11     21.37 o 
   3  10   9      115.42      108.18     15.84 o 
  -9  11   9      341.68      324.50     44.17 o 
  -8  11   9      489.63      433.32     49.82 o 
  -7  11   9       48.31       55.56     19.89 o 
  -6  11   9        5.52       18.70     10.55 o 
  -5  11   9        1.24       13.59      7.93 o 
  -4  11   9        2.26       -0.37     11.26 o 
  -3  11   9       32.12       35.11     10.38 o 
  -2  11   9      103.44      103.57     16.20 o 
  -1  11   9        1.68       27.09     10.48 o 
   0  11   9       62.04       76.96     14.00 o 
   1  11   9      148.45       99.75     15.52 o 
   2  11   9       13.12       10.42      6.57 o 
  -7  12   9       61.91       65.36     22.70 o 
  -6  12   9       12.32       49.03     20.78 o 
  -5  12   9      284.52      302.97     28.12 o 
  -4  12   9      509.34      502.15     47.67 o 
  -3  12   9      209.25      191.78     20.99 o 
  -2  12   9      181.98      151.92     17.84 o 
  -1  12   9       91.80       84.32     14.81 o 
   0  12   9        9.91       10.60     11.99 o 
  -7   0  10      207.07      194.26     32.15 o 
  -6   0  10     1973.10     1939.92    106.76 o 
  -5   0  10     4633.72     4873.53    181.31 o 
  -4   0  10     6583.21     6799.63    222.54 o 
  -3   0  10     3504.14     3492.39    147.38 o 
  -2   0  10       28.65       32.73     15.26 o 
  -1   0  10     1103.79     1033.17     75.14 o 
  -7   1  10     3503.16     3860.32    112.34 o 
  -6   1  10     2174.67     2213.26     81.41 o 
  -5   1  10      167.48      205.15     24.61 o 
  -4   1  10      490.79      482.84     36.97 o 
  -3   1  10     1854.49     1973.19     75.44 o 
  -2   1  10     1694.35     1684.98     68.84 o 
  -1   1  10     1570.21     1527.89     65.16 o 
  -7   2  10      125.63      137.00     28.13 o 
  -6   2  10     1305.10     1357.72     62.80 o 
  -5   2  10     3299.20     3390.26    103.12 o 
  -4   2  10     4129.59     4210.80    170.98 o 
  -3   2  10     2055.86     2030.81     76.72 o 
  -2   2  10       57.27       47.58     11.80 o 
  -1   2  10      749.37      811.43     65.41 o 
  -6   3  10     1267.81     1388.43     86.74 o 
  -5   3  10      488.30      548.71     53.84 o 
  -4   3  10       40.27       43.32     18.32 o 
  -3   3  10      719.42      765.00     63.93 o 
  -2   3  10     1248.20     1240.15     81.20 o 
  -5   4  10      979.25      993.59     71.99 o 
  -4   4  10      880.18      910.98     68.07 o 
  -3   4  10      455.16      474.10     49.14 o 
                                                 
